# Supplementary material for: Creation of a point-of-care therapeutics sensor using protein engineering, electrochemical sensing and electronic integration
Source: Nat Commun. 2024 Feb 24;15:1689. doi: 10.1038/s41467-024-45789-9 (PMC11258353; doi:10.1038/s41467-024-45789-9)
Supplement: Supplementary file 4 — Supplementary Data 1 [file 41467_2024_45789_MOESM4_ESM.xlsx]

## Sheet: plasmids and strain
Strains
E. coli DH5α	F− endA1 glnV44 thi-1 recA1 relA1 gyrA96 deoR nupG ϕ80dlacZΔM15 Δ(lacZYA-argF)U169 hsdR17 (rK− mK+) λ−	NEB
E. coli BL21		NEB
Plasmids
python-GDH	pET-28a		AAGAAGAATTCACTGGCGTTGTCGCTTACGGCTGACCAAATGGTTTCTGCTCTGCTTGACGCCGAACCTCCGATCCTGTACTCTGAATACGACCCGACTCGTCCTTTTTCAGAGGCGAGTATGATGGGGCTGCTTACGAATCTGGCAGACCGCGAGTTGGTACATATGATTAATTGGGCTAAACGTGTGCCGGGTTTCGTGGACTTGACCCTGCATGACCAGGTCCACCTGTTAGAATGCGCCTGGTTAGAGATTTTAATGATCGGACTTGTCTGGCGTAGCATGGAACACCCCGGAAAACTGTTATTTGCCCCTAACTTGCTGCTGGACCGCAACCAGGGGAAGTGTGTCGAAGGAATGGTGGAAATTTTCGACATGCTTCTTGCCACTTCCTCGCGT…
ER-LBD alpha		Gift from J. Silberg Lab	GTAAAAAGGCCGCGTTGCTGGCGTTTTTCCATAGGCTCCGCCCCCCTGACGAGCATCACAAAAATCGACGCTCAAGTCAGAGGTGGCGAAACCCGACAGGACTATAAAGATACCAGGCGTTTCCCCCTGGAAGCTCCCTCGTGCGCTCTCCTGTTCCGACCCTGCCGCTTACCGGATACCTGTCCGCCTTTCTCCCTTCGGGAAGCGTGGCGCTTTCTCAATGCTCACGCTGTAGGTATCTCAGTTCGGTGTAGGTCGTTCGCTCCAAGCTGGGCTGTGTGCACGAACCCCCCGTTCAGCCCGACCGCTGCGCCTTATCCGGTAACTATCGTCTTGAGTCCAACCCGGTAAGACACGACTTATCGCCACTGGCAGCAGCCACTGGTAACAGGATTAGCA…
Gene
PQQ-GDH			CATATGCACCACCACCACCACCACGACGTTCCGCTGACCCCGAGCCAGTTTGCGAAAGCGAAAAGCGAGAACTTCGACAAAAAAGTCATCCTGAGCAACCTGAATAAACCGCACGCTCTGCTGTGGGGTCCGGATAATCAGATTTGGCTGACCGAACGCGCAACCGGTAAAATTCTGCGCGTTAACCCGGAAAGCGGCAGCGTTAAAACCGTCTTTCAGGTTCCGGAAATCGTTAACGACGCAGACGGTCAAAACGGTCTGCTGGGTTTTGCGTTTCATCCGGACTTCAAAAACAACCCGTACATCTACATCAGCGGCACCTTCAAAAACCCGAAAAGTACCGACAAAGAGCTGCCGAATCAGACCATCATCCGTCGCTATACCTACAACAAAAGCACC…
ER-LBD alpha		Gift from J. Silberg Lab	AAGAAGAATTCACTGGCGTTGTCGCTTACGGCTGACCAAATGGTTTCTGCTCTGCTTGACGCCGAACCTCCGATCCTGTACTCTGAATACGACCCGACTCGTCCTTTTTCAGAGGCGAGTATGATGGGGCTGCTTACGAATCTGGCAGACCGCGAGTTGGTACATATGATTAATTGGGCTAAACGTGTGCCGGGTTTCGTGGACTTGACCCTGCATGACCAGGTCCACCTGTTAGAATGCGCCTGGTTAGAGATTTTAATGATCGGACTTGTCTGGCGTAGCATGGAACACCCCGGAAAACTGTTATTTGCCCCTAACTTGCTGCTGGACCGCAACCAGGGGAAGTGTGTCGAAGGAATGGTGGAAATTTTCGACATGCTTCTTGCCACTTCCTCGCGT…

## Sheet: SPINE Primers
Oligo Primers	Name	Sequence
	GDH_oligoP_DI-1_FFrag1-59_56.8C	ATATAGATGCCGTCCCGTCT
	GDH_oligoP_DI-1_RFrag1-59_56.2C	TCTTTCCTGTGCCCACGT
	GDH_oligoP_DI-2_FFrag60-116_59.1C	CCCTTTAATCAGATGCGTCGTC
	GDH_oligoP_DI-2_RFrag60-116_56.9C	GTAGTAATAAGGGCGACCCG
	GDH_oligoP_DI-3_FFrag117-174_58.1C	TTGGTCATGTGCTTTTCGTCTC
	GDH_oligoP_DI-3_RFrag117-174_58.0C	GGTATCGGATACTCAGACGTCT
	GDH_oligoP_DI-4_FFrag175-232_56.9C	TCCGACGGGGAGTATACG
	GDH_oligoP_DI-4_RFrag175-232_56.9C	TAACTGCTTCAGGCCAACG
	GDH_oligoP_DI-5_FFrag233-289_57.6C	CATGTTTAGGAACGCTACCGT
	GDH_oligoP_DI-5_RFrag233-289_55.9C	TAATCTCCGTTCCCTCCCC
	GDH_oligoP_DI-6_FFrag290-346_57.8C	GTACATGAAACGATGGACCGTC
	GDH_oligoP_DI-6_RFrag290-346_55.9C	GGTATAGTCTCCTCAGCGC
	GDH_oligoP_DI-7_FFrag347-404_58.2C	GGCGAGAGGAGATATACGTCT
	GDH_oligoP_DI-7_RFrag347-404_55.8C	ATCGAACAGCTGTGCACC
	GDH_oligoP_DI-8_FFrag405-461_56.6C	TTATAATCATCCTCCCCGCG
	GDH_oligoP_DI-8_RFrag405-461_58.1C	AAATAGGATGTGTGCTCGCG
Gene Primers	Name	Sequence
	GDH_geneP_DI-1_RFrag1-5957.4C	ATACGTCTCGCATATGTATATCTCCTTCTTAAAGTTAAA
	GDH_geneP_DI-1_FFrag1-5957.8C	ATACGTCTCCGTTAACCCGGAAAGCGG
	GDH_geneP_DI-2_RFrag60-11659.5C	ATACGTCTCTAACGCGCAGAATTTTACCGG
	GDH_geneP_DI-2_FFrag60-11658.4C	ATACGTCTCGCTGCCGAATCAGACCATCA
	GDH_geneP_DI-3_RFrag117-17463.0C	ATACGTCTCGCAGCTCTTTGTCGGTACTTTTCG
	GDH_geneP_DI-3_FFrag117-17457.1C	ATACGTCTCCCAACTGGCATACCTGTTTCTG
	GDH_geneP_DI-4_RFrag175-23256.7C	ATACGTCTCGTTGGTTACGGCCCTGATC
	GDH_geneP_DI-4_FFrag175-23256.0C	ATACGTCTCGGGTCACCGTAATCCGC
	GDH_geneP_DI-5_RFrag233-28957.0C	ATACGTCTCGACCCAGGGTATAGATATGGCT
	GDH_geneP_DI-5_FFrag233-28960.0C	ATACGTCTCTAGCGCAGCGGCAAACAA
	GDH_geneP_DI-6_RFrag290-34661.9C	ATACGTCTCCGCTATAATTCGCGTATGCATAGC
	GDH_geneP_DI-6_FFrag290-34659.4C	ATACGTCTCCGAAATGACCTATATTTGCTGGCC
	GDH_geneP_DI-7_RFrag347-40458.4C	ATACGTCTCTTTCGCCGCAGGTCGG
	GDH_geneP_DI-7_FFrag347-40458.7C	ATACGTCTCCGTTCCGATGTTCAAAAGCAA
	GDH_geneP_DI-8_RFrag405-46159.3C	ATACGTCTCGAACGGCATCGTCGTAGGT
	GDH_geneP_DI-8_FFrag405-46160.6C	ATACGTCTCATGACTCGAGTGAGATCCGGC

## Sheet: SPINE Oligo Pool
Oligo Pool	Name	Sequence
	GDH_DI_1-59_insertion7	ATATAGATGCCGTCCCGTCTCCTATGCACCACCACCACCACCACAGCGGGAGACCGGGGT CTCTGAGCGACGTTCCGCTGACCCCGAGCCAGTTTGCGAAAGCGAAAAGCGAGAACTTCG ACAAAAAAGTCATCCTGAGCAACCTGAATAAACCGCACGCTCTGCTGTGGGGTCCGGATA ATCAGATTTGGCTGACCGAACGCGCAACCGGTAAAATTCTGCGCGTTAGGAGACGTGGGC ACAGGAAAGA
	GDH_DI_1-59_insertion8	ATATAGATGCCGTCCCGTCTCCTATGCACCACCACCACCACCACGACAGCGGGAGACCGG GGTCTCTGAGCGTTCCGCTGACCCCGAGCCAGTTTGCGAAAGCGAAAAGCGAGAACTTCG ACAAAAAAGTCATCCTGAGCAACCTGAATAAACCGCACGCTCTGCTGTGGGGTCCGGATA ATCAGATTTGGCTGACCGAACGCGCAACCGGTAAAATTCTGCGCGTTAGGAGACGTGGGC ACAGGAAAGA
	GDH_DI_1-59_insertion9	ATATAGATGCCGTCCCGTCTCCTATGCACCACCACCACCACCACGACGTTAGCGGGAGAC CGGGGTCTCTGAGCCCGCTGACCCCGAGCCAGTTTGCGAAAGCGAAAAGCGAGAACTTCG ACAAAAAAGTCATCCTGAGCAACCTGAATAAACCGCACGCTCTGCTGTGGGGTCCGGATA ATCAGATTTGGCTGACCGAACGCGCAACCGGTAAAATTCTGCGCGTTAGGAGACGTGGGC ACAGGAAAGA
	GDH_DI_1-59_insertion10	ATATAGATGCCGTCCCGTCTCCTATGCACCACCACCACCACCACGACGTTCCGAGCGGGA GACCGGGGTCTCTGAGCCTGACCCCGAGCCAGTTTGCGAAAGCGAAAAGCGAGAACTTCG ACAAAAAAGTCATCCTGAGCAACCTGAATAAACCGCACGCTCTGCTGTGGGGTCCGGATA ATCAGATTTGGCTGACCGAACGCGCAACCGGTAAAATTCTGCGCGTTAGGAGACGTGGGC ACAGGAAAGA
	GDH_DI_1-59_insertion11	ATATAGATGCCGTCCCGTCTCCTATGCACCACCACCACCACCACGACGTTCCGCTGAGCG GGAGACCGGGGTCTCTGAGCACCCCGAGCCAGTTTGCGAAAGCGAAAAGCGAGAACTTCG ACAAAAAAGTCATCCTGAGCAACCTGAATAAACCGCACGCTCTGCTGTGGGGTCCGGATA ATCAGATTTGGCTGACCGAACGCGCAACCGGTAAAATTCTGCGCGTTAGGAGACGTGGGC ACAGGAAAGA
	GDH_DI_1-59_insertion12	ATATAGATGCCGTCCCGTCTCCTATGCACCACCACCACCACCACGACGTTCCGCTGACCA GCGGGAGACCGGGGTCTCTGAGCCCGAGCCAGTTTGCGAAAGCGAAAAGCGAGAACTTCG ACAAAAAAGTCATCCTGAGCAACCTGAATAAACCGCACGCTCTGCTGTGGGGTCCGGATA ATCAGATTTGGCTGACCGAACGCGCAACCGGTAAAATTCTGCGCGTTAGGAGACGTGGGC ACAGGAAAGA
	GDH_DI_1-59_insertion13	ATATAGATGCCGTCCCGTCTCCTATGCACCACCACCACCACCACGACGTTCCGCTGACCC CGAGCGGGAGACCGGGGTCTCTGAGCAGCCAGTTTGCGAAAGCGAAAAGCGAGAACTTCG ACAAAAAAGTCATCCTGAGCAACCTGAATAAACCGCACGCTCTGCTGTGGGGTCCGGATA ATCAGATTTGGCTGACCGAACGCGCAACCGGTAAAATTCTGCGCGTTAGGAGACGTGGGC ACAGGAAAGA
	GDH_DI_1-59_insertion14	ATATAGATGCCGTCCCGTCTCCTATGCACCACCACCACCACCACGACGTTCCGCTGACCC CGAGCAGCGGGAGACCGGGGTCTCTGAGCCAGTTTGCGAAAGCGAAAAGCGAGAACTTCG ACAAAAAAGTCATCCTGAGCAACCTGAATAAACCGCACGCTCTGCTGTGGGGTCCGGATA ATCAGATTTGGCTGACCGAACGCGCAACCGGTAAAATTCTGCGCGTTAGGAGACGTGGGC ACAGGAAAGA
	GDH_DI_1-59_insertion15	ATATAGATGCCGTCCCGTCTCCTATGCACCACCACCACCACCACGACGTTCCGCTGACCC CGAGCCAGAGCGGGAGACCGGGGTCTCTGAGCTTTGCGAAAGCGAAAAGCGAGAACTTCG ACAAAAAAGTCATCCTGAGCAACCTGAATAAACCGCACGCTCTGCTGTGGGGTCCGGATA ATCAGATTTGGCTGACCGAACGCGCAACCGGTAAAATTCTGCGCGTTAGGAGACGTGGGC ACAGGAAAGA
	GDH_DI_1-59_insertion16	ATATAGATGCCGTCCCGTCTCCTATGCACCACCACCACCACCACGACGTTCCGCTGACCC CGAGCCAGTTTAGCGGGAGACCGGGGTCTCTGAGCGCGAAAGCGAAAAGCGAGAACTTCG ACAAAAAAGTCATCCTGAGCAACCTGAATAAACCGCACGCTCTGCTGTGGGGTCCGGATA ATCAGATTTGGCTGACCGAACGCGCAACCGGTAAAATTCTGCGCGTTAGGAGACGTGGGC ACAGGAAAGA
	GDH_DI_1-59_insertion17	ATATAGATGCCGTCCCGTCTCCTATGCACCACCACCACCACCACGACGTTCCGCTGACCC CGAGCCAGTTTGCGAGCGGGAGACCGGGGTCTCTGAGCAAAGCGAAAAGCGAGAACTTCG ACAAAAAAGTCATCCTGAGCAACCTGAATAAACCGCACGCTCTGCTGTGGGGTCCGGATA ATCAGATTTGGCTGACCGAACGCGCAACCGGTAAAATTCTGCGCGTTAGGAGACGTGGGC ACAGGAAAGA
	GDH_DI_1-59_insertion18	ATATAGATGCCGTCCCGTCTCCTATGCACCACCACCACCACCACGACGTTCCGCTGACCC CGAGCCAGTTTGCGAAAAGCGGGAGACCGGGGTCTCTGAGCGCGAAAAGCGAGAACTTCG ACAAAAAAGTCATCCTGAGCAACCTGAATAAACCGCACGCTCTGCTGTGGGGTCCGGATA ATCAGATTTGGCTGACCGAACGCGCAACCGGTAAAATTCTGCGCGTTAGGAGACGTGGGC ACAGGAAAGA
	GDH_DI_1-59_insertion19	ATATAGATGCCGTCCCGTCTCCTATGCACCACCACCACCACCACGACGTTCCGCTGACCC CGAGCCAGTTTGCGAAAGCGAGCGGGAGACCGGGGTCTCTGAGCAAAAGCGAGAACTTCG ACAAAAAAGTCATCCTGAGCAACCTGAATAAACCGCACGCTCTGCTGTGGGGTCCGGATA ATCAGATTTGGCTGACCGAACGCGCAACCGGTAAAATTCTGCGCGTTAGGAGACGTGGGC ACAGGAAAGA
	GDH_DI_1-59_insertion20	ATATAGATGCCGTCCCGTCTCCTATGCACCACCACCACCACCACGACGTTCCGCTGACCC CGAGCCAGTTTGCGAAAGCGAAAAGCGGGAGACCGGGGTCTCTGAGCAGCGAGAACTTCG ACAAAAAAGTCATCCTGAGCAACCTGAATAAACCGCACGCTCTGCTGTGGGGTCCGGATA ATCAGATTTGGCTGACCGAACGCGCAACCGGTAAAATTCTGCGCGTTAGGAGACGTGGGC ACAGGAAAGA
	GDH_DI_1-59_insertion21	ATATAGATGCCGTCCCGTCTCCTATGCACCACCACCACCACCACGACGTTCCGCTGACCC CGAGCCAGTTTGCGAAAGCGAAAAGCAGCGGGAGACCGGGGTCTCTGAGCGAGAACTTCG ACAAAAAAGTCATCCTGAGCAACCTGAATAAACCGCACGCTCTGCTGTGGGGTCCGGATA ATCAGATTTGGCTGACCGAACGCGCAACCGGTAAAATTCTGCGCGTTAGGAGACGTGGGC ACAGGAAAGA
	GDH_DI_1-59_insertion22	ATATAGATGCCGTCCCGTCTCCTATGCACCACCACCACCACCACGACGTTCCGCTGACCC CGAGCCAGTTTGCGAAAGCGAAAAGCGAGAGCGGGAGACCGGGGTCTCTGAGCAACTTCG ACAAAAAAGTCATCCTGAGCAACCTGAATAAACCGCACGCTCTGCTGTGGGGTCCGGATA ATCAGATTTGGCTGACCGAACGCGCAACCGGTAAAATTCTGCGCGTTAGGAGACGTGGGC ACAGGAAAGA
	GDH_DI_1-59_insertion23	ATATAGATGCCGTCCCGTCTCCTATGCACCACCACCACCACCACGACGTTCCGCTGACCC CGAGCCAGTTTGCGAAAGCGAAAAGCGAGAACAGCGGGAGACCGGGGTCTCTGAGCTTCG ACAAAAAAGTCATCCTGAGCAACCTGAATAAACCGCACGCTCTGCTGTGGGGTCCGGATA ATCAGATTTGGCTGACCGAACGCGCAACCGGTAAAATTCTGCGCGTTAGGAGACGTGGGC ACAGGAAAGA
	GDH_DI_1-59_insertion24	ATATAGATGCCGTCCCGTCTCCTATGCACCACCACCACCACCACGACGTTCCGCTGACCC CGAGCCAGTTTGCGAAAGCGAAAAGCGAGAACTTCAGCGGGAGACCGGGGTCTCTGAGCG ACAAAAAAGTCATCCTGAGCAACCTGAATAAACCGCACGCTCTGCTGTGGGGTCCGGATA ATCAGATTTGGCTGACCGAACGCGCAACCGGTAAAATTCTGCGCGTTAGGAGACGTGGGC ACAGGAAAGA
	GDH_DI_1-59_insertion25	ATATAGATGCCGTCCCGTCTCCTATGCACCACCACCACCACCACGACGTTCCGCTGACCC CGAGCCAGTTTGCGAAAGCGAAAAGCGAGAACTTCGACAGCGGGAGACCGGGGTCTCTGA GCAAAAAAGTCATCCTGAGCAACCTGAATAAACCGCACGCTCTGCTGTGGGGTCCGGATA ATCAGATTTGGCTGACCGAACGCGCAACCGGTAAAATTCTGCGCGTTAGGAGACGTGGGC ACAGGAAAGA
	GDH_DI_1-59_insertion26	ATATAGATGCCGTCCCGTCTCCTATGCACCACCACCACCACCACGACGTTCCGCTGACCC CGAGCCAGTTTGCGAAAGCGAAAAGCGAGAACTTCGACAAAAGCGGGAGACCGGGGTCTC TGAGCAAAGTCATCCTGAGCAACCTGAATAAACCGCACGCTCTGCTGTGGGGTCCGGATA ATCAGATTTGGCTGACCGAACGCGCAACCGGTAAAATTCTGCGCGTTAGGAGACGTGGGC ACAGGAAAGA
	GDH_DI_1-59_insertion27	ATATAGATGCCGTCCCGTCTCCTATGCACCACCACCACCACCACGACGTTCCGCTGACCC CGAGCCAGTTTGCGAAAGCGAAAAGCGAGAACTTCGACAAAAAAAGCGGGAGACCGGGGT CTCTGAGCGTCATCCTGAGCAACCTGAATAAACCGCACGCTCTGCTGTGGGGTCCGGATA ATCAGATTTGGCTGACCGAACGCGCAACCGGTAAAATTCTGCGCGTTAGGAGACGTGGGC ACAGGAAAGA
	GDH_DI_1-59_insertion28	ATATAGATGCCGTCCCGTCTCCTATGCACCACCACCACCACCACGACGTTCCGCTGACCC CGAGCCAGTTTGCGAAAGCGAAAAGCGAGAACTTCGACAAAAAAGTCAGCGGGAGACCGG GGTCTCTGAGCATCCTGAGCAACCTGAATAAACCGCACGCTCTGCTGTGGGGTCCGGATA ATCAGATTTGGCTGACCGAACGCGCAACCGGTAAAATTCTGCGCGTTAGGAGACGTGGGC ACAGGAAAGA
	GDH_DI_1-59_insertion29	ATATAGATGCCGTCCCGTCTCCTATGCACCACCACCACCACCACGACGTTCCGCTGACCC CGAGCCAGTTTGCGAAAGCGAAAAGCGAGAACTTCGACAAAAAAGTCATCAGCGGGAGAC CGGGGTCTCTGAGCCTGAGCAACCTGAATAAACCGCACGCTCTGCTGTGGGGTCCGGATA ATCAGATTTGGCTGACCGAACGCGCAACCGGTAAAATTCTGCGCGTTAGGAGACGTGGGC ACAGGAAAGA
	GDH_DI_1-59_insertion30	ATATAGATGCCGTCCCGTCTCCTATGCACCACCACCACCACCACGACGTTCCGCTGACCC CGAGCCAGTTTGCGAAAGCGAAAAGCGAGAACTTCGACAAAAAAGTCATCCTGAGCGGGA GACCGGGGTCTCTGAGCAGCAACCTGAATAAACCGCACGCTCTGCTGTGGGGTCCGGATA ATCAGATTTGGCTGACCGAACGCGCAACCGGTAAAATTCTGCGCGTTAGGAGACGTGGGC ACAGGAAAGA
	GDH_DI_1-59_insertion31	ATATAGATGCCGTCCCGTCTCCTATGCACCACCACCACCACCACGACGTTCCGCTGACCC CGAGCCAGTTTGCGAAAGCGAAAAGCGAGAACTTCGACAAAAAAGTCATCCTGAGCAGCG GGAGACCGGGGTCTCTGAGCAACCTGAATAAACCGCACGCTCTGCTGTGGGGTCCGGATA ATCAGATTTGGCTGACCGAACGCGCAACCGGTAAAATTCTGCGCGTTAGGAGACGTGGGC ACAGGAAAGA
	GDH_DI_1-59_insertion32	ATATAGATGCCGTCCCGTCTCCTATGCACCACCACCACCACCACGACGTTCCGCTGACCC CGAGCCAGTTTGCGAAAGCGAAAAGCGAGAACTTCGACAAAAAAGTCATCCTGAGCAACA GCGGGAGACCGGGGTCTCTGAGCCTGAATAAACCGCACGCTCTGCTGTGGGGTCCGGATA ATCAGATTTGGCTGACCGAACGCGCAACCGGTAAAATTCTGCGCGTTAGGAGACGTGGGC ACAGGAAAGA
	GDH_DI_1-59_insertion33	ATATAGATGCCGTCCCGTCTCCTATGCACCACCACCACCACCACGACGTTCCGCTGACCC CGAGCCAGTTTGCGAAAGCGAAAAGCGAGAACTTCGACAAAAAAGTCATCCTGAGCAACC TGAGCGGGAGACCGGGGTCTCTGAGCAATAAACCGCACGCTCTGCTGTGGGGTCCGGATA ATCAGATTTGGCTGACCGAACGCGCAACCGGTAAAATTCTGCGCGTTAGGAGACGTGGGC ACAGGAAAGA
	GDH_DI_1-59_insertion34	ATATAGATGCCGTCCCGTCTCCTATGCACCACCACCACCACCACGACGTTCCGCTGACCC CGAGCCAGTTTGCGAAAGCGAAAAGCGAGAACTTCGACAAAAAAGTCATCCTGAGCAACC TGAATAGCGGGAGACCGGGGTCTCTGAGCAAACCGCACGCTCTGCTGTGGGGTCCGGATA ATCAGATTTGGCTGACCGAACGCGCAACCGGTAAAATTCTGCGCGTTAGGAGACGTGGGC ACAGGAAAGA
	GDH_DI_1-59_insertion35	ATATAGATGCCGTCCCGTCTCCTATGCACCACCACCACCACCACGACGTTCCGCTGACCC CGAGCCAGTTTGCGAAAGCGAAAAGCGAGAACTTCGACAAAAAAGTCATCCTGAGCAACC TGAATAAAAGCGGGAGACCGGGGTCTCTGAGCCCGCACGCTCTGCTGTGGGGTCCGGATA ATCAGATTTGGCTGACCGAACGCGCAACCGGTAAAATTCTGCGCGTTAGGAGACGTGGGC ACAGGAAAGA
	GDH_DI_1-59_insertion36	ATATAGATGCCGTCCCGTCTCCTATGCACCACCACCACCACCACGACGTTCCGCTGACCC CGAGCCAGTTTGCGAAAGCGAAAAGCGAGAACTTCGACAAAAAAGTCATCCTGAGCAACC TGAATAAACCGAGCGGGAGACCGGGGTCTCTGAGCCACGCTCTGCTGTGGGGTCCGGATA ATCAGATTTGGCTGACCGAACGCGCAACCGGTAAAATTCTGCGCGTTAGGAGACGTGGGC ACAGGAAAGA
	GDH_DI_1-59_insertion37	ATATAGATGCCGTCCCGTCTCCTATGCACCACCACCACCACCACGACGTTCCGCTGACCC CGAGCCAGTTTGCGAAAGCGAAAAGCGAGAACTTCGACAAAAAAGTCATCCTGAGCAACC TGAATAAACCGCACAGCGGGAGACCGGGGTCTCTGAGCGCTCTGCTGTGGGGTCCGGATA ATCAGATTTGGCTGACCGAACGCGCAACCGGTAAAATTCTGCGCGTTAGGAGACGTGGGC ACAGGAAAGA
	GDH_DI_1-59_insertion38	ATATAGATGCCGTCCCGTCTCCTATGCACCACCACCACCACCACGACGTTCCGCTGACCC CGAGCCAGTTTGCGAAAGCGAAAAGCGAGAACTTCGACAAAAAAGTCATCCTGAGCAACC TGAATAAACCGCACGCTAGCGGGAGACCGGGGTCTCTGAGCCTGCTGTGGGGTCCGGATA ATCAGATTTGGCTGACCGAACGCGCAACCGGTAAAATTCTGCGCGTTAGGAGACGTGGGC ACAGGAAAGA
	GDH_DI_1-59_insertion39	ATATAGATGCCGTCCCGTCTCCTATGCACCACCACCACCACCACGACGTTCCGCTGACCC CGAGCCAGTTTGCGAAAGCGAAAAGCGAGAACTTCGACAAAAAAGTCATCCTGAGCAACC TGAATAAACCGCACGCTCTGAGCGGGAGACCGGGGTCTCTGAGCCTGTGGGGTCCGGATA ATCAGATTTGGCTGACCGAACGCGCAACCGGTAAAATTCTGCGCGTTAGGAGACGTGGGC ACAGGAAAGA
	GDH_DI_1-59_insertion40	ATATAGATGCCGTCCCGTCTCCTATGCACCACCACCACCACCACGACGTTCCGCTGACCC CGAGCCAGTTTGCGAAAGCGAAAAGCGAGAACTTCGACAAAAAAGTCATCCTGAGCAACC TGAATAAACCGCACGCTCTGCTGAGCGGGAGACCGGGGTCTCTGAGCTGGGGTCCGGATA ATCAGATTTGGCTGACCGAACGCGCAACCGGTAAAATTCTGCGCGTTAGGAGACGTGGGC ACAGGAAAGA
	GDH_DI_1-59_insertion41	ATATAGATGCCGTCCCGTCTCCTATGCACCACCACCACCACCACGACGTTCCGCTGACCC CGAGCCAGTTTGCGAAAGCGAAAAGCGAGAACTTCGACAAAAAAGTCATCCTGAGCAACC TGAATAAACCGCACGCTCTGCTGTGGAGCGGGAGACCGGGGTCTCTGAGCGGTCCGGATA ATCAGATTTGGCTGACCGAACGCGCAACCGGTAAAATTCTGCGCGTTAGGAGACGTGGGC ACAGGAAAGA
	GDH_DI_1-59_insertion42	ATATAGATGCCGTCCCGTCTCCTATGCACCACCACCACCACCACGACGTTCCGCTGACCC CGAGCCAGTTTGCGAAAGCGAAAAGCGAGAACTTCGACAAAAAAGTCATCCTGAGCAACC TGAATAAACCGCACGCTCTGCTGTGGGGTAGCGGGAGACCGGGGTCTCTGAGCCCGGATA ATCAGATTTGGCTGACCGAACGCGCAACCGGTAAAATTCTGCGCGTTAGGAGACGTGGGC ACAGGAAAGA
	GDH_DI_1-59_insertion43	ATATAGATGCCGTCCCGTCTCCTATGCACCACCACCACCACCACGACGTTCCGCTGACCC CGAGCCAGTTTGCGAAAGCGAAAAGCGAGAACTTCGACAAAAAAGTCATCCTGAGCAACC TGAATAAACCGCACGCTCTGCTGTGGGGTCCGAGCGGGAGACCGGGGTCTCTGAGCGATA ATCAGATTTGGCTGACCGAACGCGCAACCGGTAAAATTCTGCGCGTTAGGAGACGTGGGC ACAGGAAAGA
	GDH_DI_1-59_insertion44	ATATAGATGCCGTCCCGTCTCCTATGCACCACCACCACCACCACGACGTTCCGCTGACCC CGAGCCAGTTTGCGAAAGCGAAAAGCGAGAACTTCGACAAAAAAGTCATCCTGAGCAACC TGAATAAACCGCACGCTCTGCTGTGGGGTCCGGATAGCGGGAGACCGGGGTCTCTGAGCA ATCAGATTTGGCTGACCGAACGCGCAACCGGTAAAATTCTGCGCGTTAGGAGACGTGGGC ACAGGAAAGA
	GDH_DI_1-59_insertion45	ATATAGATGCCGTCCCGTCTCCTATGCACCACCACCACCACCACGACGTTCCGCTGACCC CGAGCCAGTTTGCGAAAGCGAAAAGCGAGAACTTCGACAAAAAAGTCATCCTGAGCAACC TGAATAAACCGCACGCTCTGCTGTGGGGTCCGGATAATAGCGGGAGACCGGGGTCTCTGA GCCAGATTTGGCTGACCGAACGCGCAACCGGTAAAATTCTGCGCGTTAGGAGACGTGGGC ACAGGAAAGA
	GDH_DI_1-59_insertion46	ATATAGATGCCGTCCCGTCTCCTATGCACCACCACCACCACCACGACGTTCCGCTGACCC CGAGCCAGTTTGCGAAAGCGAAAAGCGAGAACTTCGACAAAAAAGTCATCCTGAGCAACC TGAATAAACCGCACGCTCTGCTGTGGGGTCCGGATAATCAGAGCGGGAGACCGGGGTCTC TGAGCATTTGGCTGACCGAACGCGCAACCGGTAAAATTCTGCGCGTTAGGAGACGTGGGC ACAGGAAAGA
	GDH_DI_1-59_insertion47	ATATAGATGCCGTCCCGTCTCCTATGCACCACCACCACCACCACGACGTTCCGCTGACCC CGAGCCAGTTTGCGAAAGCGAAAAGCGAGAACTTCGACAAAAAAGTCATCCTGAGCAACC TGAATAAACCGCACGCTCTGCTGTGGGGTCCGGATAATCAGATTAGCGGGAGACCGGGGT CTCTGAGCTGGCTGACCGAACGCGCAACCGGTAAAATTCTGCGCGTTAGGAGACGTGGGC ACAGGAAAGA
	GDH_DI_1-59_insertion48	ATATAGATGCCGTCCCGTCTCCTATGCACCACCACCACCACCACGACGTTCCGCTGACCC CGAGCCAGTTTGCGAAAGCGAAAAGCGAGAACTTCGACAAAAAAGTCATCCTGAGCAACC TGAATAAACCGCACGCTCTGCTGTGGGGTCCGGATAATCAGATTTGGAGCGGGAGACCGG GGTCTCTGAGCCTGACCGAACGCGCAACCGGTAAAATTCTGCGCGTTAGGAGACGTGGGC ACAGGAAAGA
	GDH_DI_1-59_insertion49	ATATAGATGCCGTCCCGTCTCCTATGCACCACCACCACCACCACGACGTTCCGCTGACCC CGAGCCAGTTTGCGAAAGCGAAAAGCGAGAACTTCGACAAAAAAGTCATCCTGAGCAACC TGAATAAACCGCACGCTCTGCTGTGGGGTCCGGATAATCAGATTTGGCTGAGCGGGAGAC CGGGGTCTCTGAGCACCGAACGCGCAACCGGTAAAATTCTGCGCGTTAGGAGACGTGGGC ACAGGAAAGA
	GDH_DI_1-59_insertion50	ATATAGATGCCGTCCCGTCTCCTATGCACCACCACCACCACCACGACGTTCCGCTGACCC CGAGCCAGTTTGCGAAAGCGAAAAGCGAGAACTTCGACAAAAAAGTCATCCTGAGCAACC TGAATAAACCGCACGCTCTGCTGTGGGGTCCGGATAATCAGATTTGGCTGACCAGCGGGA GACCGGGGTCTCTGAGCGAACGCGCAACCGGTAAAATTCTGCGCGTTAGGAGACGTGGGC ACAGGAAAGA
	GDH_DI_1-59_insertion51	ATATAGATGCCGTCCCGTCTCCTATGCACCACCACCACCACCACGACGTTCCGCTGACCC CGAGCCAGTTTGCGAAAGCGAAAAGCGAGAACTTCGACAAAAAAGTCATCCTGAGCAACC TGAATAAACCGCACGCTCTGCTGTGGGGTCCGGATAATCAGATTTGGCTGACCGAAAGCG GGAGACCGGGGTCTCTGAGCCGCGCAACCGGTAAAATTCTGCGCGTTAGGAGACGTGGGC ACAGGAAAGA
	GDH_DI_1-59_insertion52	ATATAGATGCCGTCCCGTCTCCTATGCACCACCACCACCACCACGACGTTCCGCTGACCC CGAGCCAGTTTGCGAAAGCGAAAAGCGAGAACTTCGACAAAAAAGTCATCCTGAGCAACC TGAATAAACCGCACGCTCTGCTGTGGGGTCCGGATAATCAGATTTGGCTGACCGAACGCA GCGGGAGACCGGGGTCTCTGAGCGCAACCGGTAAAATTCTGCGCGTTAGGAGACGTGGGC ACAGGAAAGA
	GDH_DI_1-59_insertion53	ATATAGATGCCGTCCCGTCTCCTATGCACCACCACCACCACCACGACGTTCCGCTGACCC CGAGCCAGTTTGCGAAAGCGAAAAGCGAGAACTTCGACAAAAAAGTCATCCTGAGCAACC TGAATAAACCGCACGCTCTGCTGTGGGGTCCGGATAATCAGATTTGGCTGACCGAACGCG CAAGCGGGAGACCGGGGTCTCTGAGCACCGGTAAAATTCTGCGCGTTAGGAGACGTGGGC ACAGGAAAGA
	GDH_DI_1-59_insertion54	ATATAGATGCCGTCCCGTCTCCTATGCACCACCACCACCACCACGACGTTCCGCTGACCC CGAGCCAGTTTGCGAAAGCGAAAAGCGAGAACTTCGACAAAAAAGTCATCCTGAGCAACC TGAATAAACCGCACGCTCTGCTGTGGGGTCCGGATAATCAGATTTGGCTGACCGAACGCG CAACCAGCGGGAGACCGGGGTCTCTGAGCGGTAAAATTCTGCGCGTTAGGAGACGTGGGC ACAGGAAAGA
	GDH_DI_1-59_insertion55	ATATAGATGCCGTCCCGTCTCCTATGCACCACCACCACCACCACGACGTTCCGCTGACCC CGAGCCAGTTTGCGAAAGCGAAAAGCGAGAACTTCGACAAAAAAGTCATCCTGAGCAACC TGAATAAACCGCACGCTCTGCTGTGGGGTCCGGATAATCAGATTTGGCTGACCGAACGCG CAACCGGTAGCGGGAGACCGGGGTCTCTGAGCAAAATTCTGCGCGTTAGGAGACGTGGGC ACAGGAAAGA
	GDH_DI_1-59_insertion56	ATATAGATGCCGTCCCGTCTCCTATGCACCACCACCACCACCACGACGTTCCGCTGACCC CGAGCCAGTTTGCGAAAGCGAAAAGCGAGAACTTCGACAAAAAAGTCATCCTGAGCAACC TGAATAAACCGCACGCTCTGCTGTGGGGTCCGGATAATCAGATTTGGCTGACCGAACGCG CAACCGGTAAAAGCGGGAGACCGGGGTCTCTGAGCATTCTGCGCGTTAGGAGACGTGGGC ACAGGAAAGA
	GDH_DI_1-59_insertion57	ATATAGATGCCGTCCCGTCTCCTATGCACCACCACCACCACCACGACGTTCCGCTGACCC CGAGCCAGTTTGCGAAAGCGAAAAGCGAGAACTTCGACAAAAAAGTCATCCTGAGCAACC TGAATAAACCGCACGCTCTGCTGTGGGGTCCGGATAATCAGATTTGGCTGACCGAACGCG CAACCGGTAAAATTAGCGGGAGACCGGGGTCTCTGAGCCTGCGCGTTAGGAGACGTGGGC ACAGGAAAGA
	GDH_DI_1-59_insertion58	ATATAGATGCCGTCCCGTCTCCTATGCACCACCACCACCACCACGACGTTCCGCTGACCC CGAGCCAGTTTGCGAAAGCGAAAAGCGAGAACTTCGACAAAAAAGTCATCCTGAGCAACC TGAATAAACCGCACGCTCTGCTGTGGGGTCCGGATAATCAGATTTGGCTGACCGAACGCG CAACCGGTAAAATTCTGAGCGGGAGACCGGGGTCTCTGAGCCGCGTTAGGAGACGTGGGC ACAGGAAAGA
	GDH_DI_1-59_insertion59	ATATAGATGCCGTCCCGTCTCCTATGCACCACCACCACCACCACGACGTTCCGCTGACCC CGAGCCAGTTTGCGAAAGCGAAAAGCGAGAACTTCGACAAAAAAGTCATCCTGAGCAACC TGAATAAACCGCACGCTCTGCTGTGGGGTCCGGATAATCAGATTTGGCTGACCGAACGCG CAACCGGTAAAATTCTGCGCAGCGGGAGACCGGGGTCTCTGAGCGTTAGGAGACGTGGGC ACAGGAAAGA
	GDH_DI_60-116_insertion60	CCCTTTAATCAGATGCGTCGTCTCCCGTTAGCGGGAGACCGGGGTCTCTGAGCAACCCGG AAAGCGGCAGCGTTAAAACCGTCTTTCAGGTTCCGGAAATCGTTAACGACGCAGACGGTC AAAACGGTCTGCTGGGTTTTGCGTTTCATCCGGACTTCAAAAACAACCCGTACATCTACA TCAGCGGCACCTTCAAAAACCCGAAAAGTACCGACAAAGAGCTGCGGAGACGGGTCGCCC TTATTACTAC
	GDH_DI_60-116_insertion61	CCCTTTAATCAGATGCGTCGTCTCCCGTTAACAGCGGGAGACCGGGGTCTCTGAGCCCGG AAAGCGGCAGCGTTAAAACCGTCTTTCAGGTTCCGGAAATCGTTAACGACGCAGACGGTC AAAACGGTCTGCTGGGTTTTGCGTTTCATCCGGACTTCAAAAACAACCCGTACATCTACA TCAGCGGCACCTTCAAAAACCCGAAAAGTACCGACAAAGAGCTGCGGAGACGGGTCGCCC TTATTACTAC
	GDH_DI_60-116_insertion62	CCCTTTAATCAGATGCGTCGTCTCCCGTTAACCCGAGCGGGAGACCGGGGTCTCTGAGCG AAAGCGGCAGCGTTAAAACCGTCTTTCAGGTTCCGGAAATCGTTAACGACGCAGACGGTC AAAACGGTCTGCTGGGTTTTGCGTTTCATCCGGACTTCAAAAACAACCCGTACATCTACA TCAGCGGCACCTTCAAAAACCCGAAAAGTACCGACAAAGAGCTGCGGAGACGGGTCGCCC TTATTACTAC
	GDH_DI_60-116_insertion63	CCCTTTAATCAGATGCGTCGTCTCCCGTTAACCCGGAAAGCGGGAGACCGGGGTCTCTGA GCAGCGGCAGCGTTAAAACCGTCTTTCAGGTTCCGGAAATCGTTAACGACGCAGACGGTC AAAACGGTCTGCTGGGTTTTGCGTTTCATCCGGACTTCAAAAACAACCCGTACATCTACA TCAGCGGCACCTTCAAAAACCCGAAAAGTACCGACAAAGAGCTGCGGAGACGGGTCGCCC TTATTACTAC
	GDH_DI_60-116_insertion64	CCCTTTAATCAGATGCGTCGTCTCCCGTTAACCCGGAAAGCAGCGGGAGACCGGGGTCTC TGAGCGGCAGCGTTAAAACCGTCTTTCAGGTTCCGGAAATCGTTAACGACGCAGACGGTC AAAACGGTCTGCTGGGTTTTGCGTTTCATCCGGACTTCAAAAACAACCCGTACATCTACA TCAGCGGCACCTTCAAAAACCCGAAAAGTACCGACAAAGAGCTGCGGAGACGGGTCGCCC TTATTACTAC
	GDH_DI_60-116_insertion65	CCCTTTAATCAGATGCGTCGTCTCCCGTTAACCCGGAAAGCGGCAGCGGGAGACCGGGGT CTCTGAGCAGCGTTAAAACCGTCTTTCAGGTTCCGGAAATCGTTAACGACGCAGACGGTC AAAACGGTCTGCTGGGTTTTGCGTTTCATCCGGACTTCAAAAACAACCCGTACATCTACA TCAGCGGCACCTTCAAAAACCCGAAAAGTACCGACAAAGAGCTGCGGAGACGGGTCGCCC TTATTACTAC
	GDH_DI_60-116_insertion66	CCCTTTAATCAGATGCGTCGTCTCCCGTTAACCCGGAAAGCGGCAGCAGCGGGAGACCGG GGTCTCTGAGCGTTAAAACCGTCTTTCAGGTTCCGGAAATCGTTAACGACGCAGACGGTC AAAACGGTCTGCTGGGTTTTGCGTTTCATCCGGACTTCAAAAACAACCCGTACATCTACA TCAGCGGCACCTTCAAAAACCCGAAAAGTACCGACAAAGAGCTGCGGAGACGGGTCGCCC TTATTACTAC
	GDH_DI_60-116_insertion67	CCCTTTAATCAGATGCGTCGTCTCCCGTTAACCCGGAAAGCGGCAGCGTTAGCGGGAGAC CGGGGTCTCTGAGCAAAACCGTCTTTCAGGTTCCGGAAATCGTTAACGACGCAGACGGTC AAAACGGTCTGCTGGGTTTTGCGTTTCATCCGGACTTCAAAAACAACCCGTACATCTACA TCAGCGGCACCTTCAAAAACCCGAAAAGTACCGACAAAGAGCTGCGGAGACGGGTCGCCC TTATTACTAC
	GDH_DI_60-116_insertion68	CCCTTTAATCAGATGCGTCGTCTCCCGTTAACCCGGAAAGCGGCAGCGTTAAAAGCGGGA GACCGGGGTCTCTGAGCACCGTCTTTCAGGTTCCGGAAATCGTTAACGACGCAGACGGTC AAAACGGTCTGCTGGGTTTTGCGTTTCATCCGGACTTCAAAAACAACCCGTACATCTACA TCAGCGGCACCTTCAAAAACCCGAAAAGTACCGACAAAGAGCTGCGGAGACGGGTCGCCC TTATTACTAC
	GDH_DI_60-116_insertion69	CCCTTTAATCAGATGCGTCGTCTCCCGTTAACCCGGAAAGCGGCAGCGTTAAAACCAGCG GGAGACCGGGGTCTCTGAGCGTCTTTCAGGTTCCGGAAATCGTTAACGACGCAGACGGTC AAAACGGTCTGCTGGGTTTTGCGTTTCATCCGGACTTCAAAAACAACCCGTACATCTACA TCAGCGGCACCTTCAAAAACCCGAAAAGTACCGACAAAGAGCTGCGGAGACGGGTCGCCC TTATTACTAC
	GDH_DI_60-116_insertion70	CCCTTTAATCAGATGCGTCGTCTCCCGTTAACCCGGAAAGCGGCAGCGTTAAAACCGTCA GCGGGAGACCGGGGTCTCTGAGCTTTCAGGTTCCGGAAATCGTTAACGACGCAGACGGTC AAAACGGTCTGCTGGGTTTTGCGTTTCATCCGGACTTCAAAAACAACCCGTACATCTACA TCAGCGGCACCTTCAAAAACCCGAAAAGTACCGACAAAGAGCTGCGGAGACGGGTCGCCC TTATTACTAC
	GDH_DI_60-116_insertion71	CCCTTTAATCAGATGCGTCGTCTCCCGTTAACCCGGAAAGCGGCAGCGTTAAAACCGTCT TTAGCGGGAGACCGGGGTCTCTGAGCCAGGTTCCGGAAATCGTTAACGACGCAGACGGTC AAAACGGTCTGCTGGGTTTTGCGTTTCATCCGGACTTCAAAAACAACCCGTACATCTACA TCAGCGGCACCTTCAAAAACCCGAAAAGTACCGACAAAGAGCTGCGGAGACGGGTCGCCC TTATTACTAC
	GDH_DI_60-116_insertion72	CCCTTTAATCAGATGCGTCGTCTCCCGTTAACCCGGAAAGCGGCAGCGTTAAAACCGTCT TTCAGAGCGGGAGACCGGGGTCTCTGAGCGTTCCGGAAATCGTTAACGACGCAGACGGTC AAAACGGTCTGCTGGGTTTTGCGTTTCATCCGGACTTCAAAAACAACCCGTACATCTACA TCAGCGGCACCTTCAAAAACCCGAAAAGTACCGACAAAGAGCTGCGGAGACGGGTCGCCC TTATTACTAC
	GDH_DI_60-116_insertion73	CCCTTTAATCAGATGCGTCGTCTCCCGTTAACCCGGAAAGCGGCAGCGTTAAAACCGTCT TTCAGGTTAGCGGGAGACCGGGGTCTCTGAGCCCGGAAATCGTTAACGACGCAGACGGTC AAAACGGTCTGCTGGGTTTTGCGTTTCATCCGGACTTCAAAAACAACCCGTACATCTACA TCAGCGGCACCTTCAAAAACCCGAAAAGTACCGACAAAGAGCTGCGGAGACGGGTCGCCC TTATTACTAC
	GDH_DI_60-116_insertion74	CCCTTTAATCAGATGCGTCGTCTCCCGTTAACCCGGAAAGCGGCAGCGTTAAAACCGTCT TTCAGGTTCCGAGCGGGAGACCGGGGTCTCTGAGCGAAATCGTTAACGACGCAGACGGTC AAAACGGTCTGCTGGGTTTTGCGTTTCATCCGGACTTCAAAAACAACCCGTACATCTACA TCAGCGGCACCTTCAAAAACCCGAAAAGTACCGACAAAGAGCTGCGGAGACGGGTCGCCC TTATTACTAC
	GDH_DI_60-116_insertion75	CCCTTTAATCAGATGCGTCGTCTCCCGTTAACCCGGAAAGCGGCAGCGTTAAAACCGTCT TTCAGGTTCCGGAAAGCGGGAGACCGGGGTCTCTGAGCATCGTTAACGACGCAGACGGTC AAAACGGTCTGCTGGGTTTTGCGTTTCATCCGGACTTCAAAAACAACCCGTACATCTACA TCAGCGGCACCTTCAAAAACCCGAAAAGTACCGACAAAGAGCTGCGGAGACGGGTCGCCC TTATTACTAC
	GDH_DI_60-116_insertion76	CCCTTTAATCAGATGCGTCGTCTCCCGTTAACCCGGAAAGCGGCAGCGTTAAAACCGTCT TTCAGGTTCCGGAAATCAGCGGGAGACCGGGGTCTCTGAGCGTTAACGACGCAGACGGTC AAAACGGTCTGCTGGGTTTTGCGTTTCATCCGGACTTCAAAAACAACCCGTACATCTACA TCAGCGGCACCTTCAAAAACCCGAAAAGTACCGACAAAGAGCTGCGGAGACGGGTCGCCC TTATTACTAC
	GDH_DI_60-116_insertion77	CCCTTTAATCAGATGCGTCGTCTCCCGTTAACCCGGAAAGCGGCAGCGTTAAAACCGTCT TTCAGGTTCCGGAAATCGTTAGCGGGAGACCGGGGTCTCTGAGCAACGACGCAGACGGTC AAAACGGTCTGCTGGGTTTTGCGTTTCATCCGGACTTCAAAAACAACCCGTACATCTACA TCAGCGGCACCTTCAAAAACCCGAAAAGTACCGACAAAGAGCTGCGGAGACGGGTCGCCC TTATTACTAC
	GDH_DI_60-116_insertion78	CCCTTTAATCAGATGCGTCGTCTCCCGTTAACCCGGAAAGCGGCAGCGTTAAAACCGTCT TTCAGGTTCCGGAAATCGTTAACAGCGGGAGACCGGGGTCTCTGAGCGACGCAGACGGTC AAAACGGTCTGCTGGGTTTTGCGTTTCATCCGGACTTCAAAAACAACCCGTACATCTACA TCAGCGGCACCTTCAAAAACCCGAAAAGTACCGACAAAGAGCTGCGGAGACGGGTCGCCC TTATTACTAC
	GDH_DI_60-116_insertion79	CCCTTTAATCAGATGCGTCGTCTCCCGTTAACCCGGAAAGCGGCAGCGTTAAAACCGTCT TTCAGGTTCCGGAAATCGTTAACGACAGCGGGAGACCGGGGTCTCTGAGCGCAGACGGTC AAAACGGTCTGCTGGGTTTTGCGTTTCATCCGGACTTCAAAAACAACCCGTACATCTACA TCAGCGGCACCTTCAAAAACCCGAAAAGTACCGACAAAGAGCTGCGGAGACGGGTCGCCC TTATTACTAC
	GDH_DI_60-116_insertion80	CCCTTTAATCAGATGCGTCGTCTCCCGTTAACCCGGAAAGCGGCAGCGTTAAAACCGTCT TTCAGGTTCCGGAAATCGTTAACGACGCAAGCGGGAGACCGGGGTCTCTGAGCGACGGTC AAAACGGTCTGCTGGGTTTTGCGTTTCATCCGGACTTCAAAAACAACCCGTACATCTACA TCAGCGGCACCTTCAAAAACCCGAAAAGTACCGACAAAGAGCTGCGGAGACGGGTCGCCC TTATTACTAC
	GDH_DI_60-116_insertion81	CCCTTTAATCAGATGCGTCGTCTCCCGTTAACCCGGAAAGCGGCAGCGTTAAAACCGTCT TTCAGGTTCCGGAAATCGTTAACGACGCAGACAGCGGGAGACCGGGGTCTCTGAGCGGTC AAAACGGTCTGCTGGGTTTTGCGTTTCATCCGGACTTCAAAAACAACCCGTACATCTACA TCAGCGGCACCTTCAAAAACCCGAAAAGTACCGACAAAGAGCTGCGGAGACGGGTCGCCC TTATTACTAC
	GDH_DI_60-116_insertion82	CCCTTTAATCAGATGCGTCGTCTCCCGTTAACCCGGAAAGCGGCAGCGTTAAAACCGTCT TTCAGGTTCCGGAAATCGTTAACGACGCAGACGGTAGCGGGAGACCGGGGTCTCTGAGCC AAAACGGTCTGCTGGGTTTTGCGTTTCATCCGGACTTCAAAAACAACCCGTACATCTACA TCAGCGGCACCTTCAAAAACCCGAAAAGTACCGACAAAGAGCTGCGGAGACGGGTCGCCC TTATTACTAC
	GDH_DI_60-116_insertion83	CCCTTTAATCAGATGCGTCGTCTCCCGTTAACCCGGAAAGCGGCAGCGTTAAAACCGTCT TTCAGGTTCCGGAAATCGTTAACGACGCAGACGGTCAAAGCGGGAGACCGGGGTCTCTGA GCAACGGTCTGCTGGGTTTTGCGTTTCATCCGGACTTCAAAAACAACCCGTACATCTACA TCAGCGGCACCTTCAAAAACCCGAAAAGTACCGACAAAGAGCTGCGGAGACGGGTCGCCC TTATTACTAC
	GDH_DI_60-116_insertion84	CCCTTTAATCAGATGCGTCGTCTCCCGTTAACCCGGAAAGCGGCAGCGTTAAAACCGTCT TTCAGGTTCCGGAAATCGTTAACGACGCAGACGGTCAAAACAGCGGGAGACCGGGGTCTC TGAGCGGTCTGCTGGGTTTTGCGTTTCATCCGGACTTCAAAAACAACCCGTACATCTACA TCAGCGGCACCTTCAAAAACCCGAAAAGTACCGACAAAGAGCTGCGGAGACGGGTCGCCC TTATTACTAC
	GDH_DI_60-116_insertion85	CCCTTTAATCAGATGCGTCGTCTCCCGTTAACCCGGAAAGCGGCAGCGTTAAAACCGTCT TTCAGGTTCCGGAAATCGTTAACGACGCAGACGGTCAAAACGGTAGCGGGAGACCGGGGT CTCTGAGCCTGCTGGGTTTTGCGTTTCATCCGGACTTCAAAAACAACCCGTACATCTACA TCAGCGGCACCTTCAAAAACCCGAAAAGTACCGACAAAGAGCTGCGGAGACGGGTCGCCC TTATTACTAC
	GDH_DI_60-116_insertion86	CCCTTTAATCAGATGCGTCGTCTCCCGTTAACCCGGAAAGCGGCAGCGTTAAAACCGTCT TTCAGGTTCCGGAAATCGTTAACGACGCAGACGGTCAAAACGGTCTGAGCGGGAGACCGG GGTCTCTGAGCCTGGGTTTTGCGTTTCATCCGGACTTCAAAAACAACCCGTACATCTACA TCAGCGGCACCTTCAAAAACCCGAAAAGTACCGACAAAGAGCTGCGGAGACGGGTCGCCC TTATTACTAC
	GDH_DI_60-116_insertion87	CCCTTTAATCAGATGCGTCGTCTCCCGTTAACCCGGAAAGCGGCAGCGTTAAAACCGTCT TTCAGGTTCCGGAAATCGTTAACGACGCAGACGGTCAAAACGGTCTGCTGAGCGGGAGAC CGGGGTCTCTGAGCGGTTTTGCGTTTCATCCGGACTTCAAAAACAACCCGTACATCTACA TCAGCGGCACCTTCAAAAACCCGAAAAGTACCGACAAAGAGCTGCGGAGACGGGTCGCCC TTATTACTAC
	GDH_DI_60-116_insertion88	CCCTTTAATCAGATGCGTCGTCTCCCGTTAACCCGGAAAGCGGCAGCGTTAAAACCGTCT TTCAGGTTCCGGAAATCGTTAACGACGCAGACGGTCAAAACGGTCTGCTGGGTAGCGGGA GACCGGGGTCTCTGAGCTTTGCGTTTCATCCGGACTTCAAAAACAACCCGTACATCTACA TCAGCGGCACCTTCAAAAACCCGAAAAGTACCGACAAAGAGCTGCGGAGACGGGTCGCCC TTATTACTAC
	GDH_DI_60-116_insertion89	CCCTTTAATCAGATGCGTCGTCTCCCGTTAACCCGGAAAGCGGCAGCGTTAAAACCGTCT TTCAGGTTCCGGAAATCGTTAACGACGCAGACGGTCAAAACGGTCTGCTGGGTTTTAGCG GGAGACCGGGGTCTCTGAGCGCGTTTCATCCGGACTTCAAAAACAACCCGTACATCTACA TCAGCGGCACCTTCAAAAACCCGAAAAGTACCGACAAAGAGCTGCGGAGACGGGTCGCCC TTATTACTAC
	GDH_DI_60-116_insertion90	CCCTTTAATCAGATGCGTCGTCTCCCGTTAACCCGGAAAGCGGCAGCGTTAAAACCGTCT TTCAGGTTCCGGAAATCGTTAACGACGCAGACGGTCAAAACGGTCTGCTGGGTTTTGCGA GCGGGAGACCGGGGTCTCTGAGCTTTCATCCGGACTTCAAAAACAACCCGTACATCTACA TCAGCGGCACCTTCAAAAACCCGAAAAGTACCGACAAAGAGCTGCGGAGACGGGTCGCCC TTATTACTAC
	GDH_DI_60-116_insertion91	CCCTTTAATCAGATGCGTCGTCTCCCGTTAACCCGGAAAGCGGCAGCGTTAAAACCGTCT TTCAGGTTCCGGAAATCGTTAACGACGCAGACGGTCAAAACGGTCTGCTGGGTTTTGCGT TTAGCGGGAGACCGGGGTCTCTGAGCCATCCGGACTTCAAAAACAACCCGTACATCTACA TCAGCGGCACCTTCAAAAACCCGAAAAGTACCGACAAAGAGCTGCGGAGACGGGTCGCCC TTATTACTAC
	GDH_DI_60-116_insertion92	CCCTTTAATCAGATGCGTCGTCTCCCGTTAACCCGGAAAGCGGCAGCGTTAAAACCGTCT TTCAGGTTCCGGAAATCGTTAACGACGCAGACGGTCAAAACGGTCTGCTGGGTTTTGCGT TTCATAGCGGGAGACCGGGGTCTCTGAGCCCGGACTTCAAAAACAACCCGTACATCTACA TCAGCGGCACCTTCAAAAACCCGAAAAGTACCGACAAAGAGCTGCGGAGACGGGTCGCCC TTATTACTAC
	GDH_DI_60-116_insertion93	CCCTTTAATCAGATGCGTCGTCTCCCGTTAACCCGGAAAGCGGCAGCGTTAAAACCGTCT TTCAGGTTCCGGAAATCGTTAACGACGCAGACGGTCAAAACGGTCTGCTGGGTTTTGCGT TTCATCCGAGCGGGAGACCGGGGTCTCTGAGCGACTTCAAAAACAACCCGTACATCTACA TCAGCGGCACCTTCAAAAACCCGAAAAGTACCGACAAAGAGCTGCGGAGACGGGTCGCCC TTATTACTAC
	GDH_DI_60-116_insertion94	CCCTTTAATCAGATGCGTCGTCTCCCGTTAACCCGGAAAGCGGCAGCGTTAAAACCGTCT TTCAGGTTCCGGAAATCGTTAACGACGCAGACGGTCAAAACGGTCTGCTGGGTTTTGCGT TTCATCCGGACAGCGGGAGACCGGGGTCTCTGAGCTTCAAAAACAACCCGTACATCTACA TCAGCGGCACCTTCAAAAACCCGAAAAGTACCGACAAAGAGCTGCGGAGACGGGTCGCCC TTATTACTAC
	GDH_DI_60-116_insertion95	CCCTTTAATCAGATGCGTCGTCTCCCGTTAACCCGGAAAGCGGCAGCGTTAAAACCGTCT TTCAGGTTCCGGAAATCGTTAACGACGCAGACGGTCAAAACGGTCTGCTGGGTTTTGCGT TTCATCCGGACTTCAGCGGGAGACCGGGGTCTCTGAGCAAAAACAACCCGTACATCTACA TCAGCGGCACCTTCAAAAACCCGAAAAGTACCGACAAAGAGCTGCGGAGACGGGTCGCCC TTATTACTAC
	GDH_DI_60-116_insertion96	CCCTTTAATCAGATGCGTCGTCTCCCGTTAACCCGGAAAGCGGCAGCGTTAAAACCGTCT TTCAGGTTCCGGAAATCGTTAACGACGCAGACGGTCAAAACGGTCTGCTGGGTTTTGCGT TTCATCCGGACTTCAAAAGCGGGAGACCGGGGTCTCTGAGCAACAACCCGTACATCTACA TCAGCGGCACCTTCAAAAACCCGAAAAGTACCGACAAAGAGCTGCGGAGACGGGTCGCCC TTATTACTAC
	GDH_DI_60-116_insertion97	CCCTTTAATCAGATGCGTCGTCTCCCGTTAACCCGGAAAGCGGCAGCGTTAAAACCGTCT TTCAGGTTCCGGAAATCGTTAACGACGCAGACGGTCAAAACGGTCTGCTGGGTTTTGCGT TTCATCCGGACTTCAAAAACAGCGGGAGACCGGGGTCTCTGAGCAACCCGTACATCTACA TCAGCGGCACCTTCAAAAACCCGAAAAGTACCGACAAAGAGCTGCGGAGACGGGTCGCCC TTATTACTAC
	GDH_DI_60-116_insertion98	CCCTTTAATCAGATGCGTCGTCTCCCGTTAACCCGGAAAGCGGCAGCGTTAAAACCGTCT TTCAGGTTCCGGAAATCGTTAACGACGCAGACGGTCAAAACGGTCTGCTGGGTTTTGCGT TTCATCCGGACTTCAAAAACAACAGCGGGAGACCGGGGTCTCTGAGCCCGTACATCTACA TCAGCGGCACCTTCAAAAACCCGAAAAGTACCGACAAAGAGCTGCGGAGACGGGTCGCCC TTATTACTAC
	GDH_DI_60-116_insertion99	CCCTTTAATCAGATGCGTCGTCTCCCGTTAACCCGGAAAGCGGCAGCGTTAAAACCGTCT TTCAGGTTCCGGAAATCGTTAACGACGCAGACGGTCAAAACGGTCTGCTGGGTTTTGCGT TTCATCCGGACTTCAAAAACAACCCGAGCGGGAGACCGGGGTCTCTGAGCTACATCTACA TCAGCGGCACCTTCAAAAACCCGAAAAGTACCGACAAAGAGCTGCGGAGACGGGTCGCCC TTATTACTAC
	GDH_DI_60-116_insertion100	CCCTTTAATCAGATGCGTCGTCTCCCGTTAACCCGGAAAGCGGCAGCGTTAAAACCGTCT TTCAGGTTCCGGAAATCGTTAACGACGCAGACGGTCAAAACGGTCTGCTGGGTTTTGCGT TTCATCCGGACTTCAAAAACAACCCGTACAGCGGGAGACCGGGGTCTCTGAGCATCTACA TCAGCGGCACCTTCAAAAACCCGAAAAGTACCGACAAAGAGCTGCGGAGACGGGTCGCCC TTATTACTAC
	GDH_DI_60-116_insertion101	CCCTTTAATCAGATGCGTCGTCTCCCGTTAACCCGGAAAGCGGCAGCGTTAAAACCGTCT TTCAGGTTCCGGAAATCGTTAACGACGCAGACGGTCAAAACGGTCTGCTGGGTTTTGCGT TTCATCCGGACTTCAAAAACAACCCGTACATCAGCGGGAGACCGGGGTCTCTGAGCTACA TCAGCGGCACCTTCAAAAACCCGAAAAGTACCGACAAAGAGCTGCGGAGACGGGTCGCCC TTATTACTAC
	GDH_DI_60-116_insertion102	CCCTTTAATCAGATGCGTCGTCTCCCGTTAACCCGGAAAGCGGCAGCGTTAAAACCGTCT TTCAGGTTCCGGAAATCGTTAACGACGCAGACGGTCAAAACGGTCTGCTGGGTTTTGCGT TTCATCCGGACTTCAAAAACAACCCGTACATCTACAGCGGGAGACCGGGGTCTCTGAGCA TCAGCGGCACCTTCAAAAACCCGAAAAGTACCGACAAAGAGCTGCGGAGACGGGTCGCCC TTATTACTAC
	GDH_DI_60-116_insertion103	CCCTTTAATCAGATGCGTCGTCTCCCGTTAACCCGGAAAGCGGCAGCGTTAAAACCGTCT TTCAGGTTCCGGAAATCGTTAACGACGCAGACGGTCAAAACGGTCTGCTGGGTTTTGCGT TTCATCCGGACTTCAAAAACAACCCGTACATCTACATCAGCGGGAGACCGGGGTCTCTGA GCAGCGGCACCTTCAAAAACCCGAAAAGTACCGACAAAGAGCTGCGGAGACGGGTCGCCC TTATTACTAC
	GDH_DI_60-116_insertion104	CCCTTTAATCAGATGCGTCGTCTCCCGTTAACCCGGAAAGCGGCAGCGTTAAAACCGTCT TTCAGGTTCCGGAAATCGTTAACGACGCAGACGGTCAAAACGGTCTGCTGGGTTTTGCGT TTCATCCGGACTTCAAAAACAACCCGTACATCTACATCAGCAGCGGGAGACCGGGGTCTC TGAGCGGCACCTTCAAAAACCCGAAAAGTACCGACAAAGAGCTGCGGAGACGGGTCGCCC TTATTACTAC
	GDH_DI_60-116_insertion105	CCCTTTAATCAGATGCGTCGTCTCCCGTTAACCCGGAAAGCGGCAGCGTTAAAACCGTCT TTCAGGTTCCGGAAATCGTTAACGACGCAGACGGTCAAAACGGTCTGCTGGGTTTTGCGT TTCATCCGGACTTCAAAAACAACCCGTACATCTACATCAGCGGCAGCGGGAGACCGGGGT CTCTGAGCACCTTCAAAAACCCGAAAAGTACCGACAAAGAGCTGCGGAGACGGGTCGCCC TTATTACTAC
	GDH_DI_60-116_insertion106	CCCTTTAATCAGATGCGTCGTCTCCCGTTAACCCGGAAAGCGGCAGCGTTAAAACCGTCT TTCAGGTTCCGGAAATCGTTAACGACGCAGACGGTCAAAACGGTCTGCTGGGTTTTGCGT TTCATCCGGACTTCAAAAACAACCCGTACATCTACATCAGCGGCACCAGCGGGAGACCGG GGTCTCTGAGCTTCAAAAACCCGAAAAGTACCGACAAAGAGCTGCGGAGACGGGTCGCCC TTATTACTAC
	GDH_DI_60-116_insertion107	CCCTTTAATCAGATGCGTCGTCTCCCGTTAACCCGGAAAGCGGCAGCGTTAAAACCGTCT TTCAGGTTCCGGAAATCGTTAACGACGCAGACGGTCAAAACGGTCTGCTGGGTTTTGCGT TTCATCCGGACTTCAAAAACAACCCGTACATCTACATCAGCGGCACCTTCAGCGGGAGAC CGGGGTCTCTGAGCAAAAACCCGAAAAGTACCGACAAAGAGCTGCGGAGACGGGTCGCCC TTATTACTAC
	GDH_DI_60-116_insertion108	CCCTTTAATCAGATGCGTCGTCTCCCGTTAACCCGGAAAGCGGCAGCGTTAAAACCGTCT TTCAGGTTCCGGAAATCGTTAACGACGCAGACGGTCAAAACGGTCTGCTGGGTTTTGCGT TTCATCCGGACTTCAAAAACAACCCGTACATCTACATCAGCGGCACCTTCAAAAGCGGGA GACCGGGGTCTCTGAGCAACCCGAAAAGTACCGACAAAGAGCTGCGGAGACGGGTCGCCC TTATTACTAC
	GDH_DI_60-116_insertion109	CCCTTTAATCAGATGCGTCGTCTCCCGTTAACCCGGAAAGCGGCAGCGTTAAAACCGTCT TTCAGGTTCCGGAAATCGTTAACGACGCAGACGGTCAAAACGGTCTGCTGGGTTTTGCGT TTCATCCGGACTTCAAAAACAACCCGTACATCTACATCAGCGGCACCTTCAAAAACAGCG GGAGACCGGGGTCTCTGAGCCCGAAAAGTACCGACAAAGAGCTGCGGAGACGGGTCGCCC TTATTACTAC
	GDH_DI_60-116_insertion110	CCCTTTAATCAGATGCGTCGTCTCCCGTTAACCCGGAAAGCGGCAGCGTTAAAACCGTCT TTCAGGTTCCGGAAATCGTTAACGACGCAGACGGTCAAAACGGTCTGCTGGGTTTTGCGT TTCATCCGGACTTCAAAAACAACCCGTACATCTACATCAGCGGCACCTTCAAAAACCCGA GCGGGAGACCGGGGTCTCTGAGCAAAAGTACCGACAAAGAGCTGCGGAGACGGGTCGCCC TTATTACTAC
	GDH_DI_60-116_insertion111	CCCTTTAATCAGATGCGTCGTCTCCCGTTAACCCGGAAAGCGGCAGCGTTAAAACCGTCT TTCAGGTTCCGGAAATCGTTAACGACGCAGACGGTCAAAACGGTCTGCTGGGTTTTGCGT TTCATCCGGACTTCAAAAACAACCCGTACATCTACATCAGCGGCACCTTCAAAAACCCGA AAAGCGGGAGACCGGGGTCTCTGAGCAGTACCGACAAAGAGCTGCGGAGACGGGTCGCCC TTATTACTAC
	GDH_DI_60-116_insertion112	CCCTTTAATCAGATGCGTCGTCTCCCGTTAACCCGGAAAGCGGCAGCGTTAAAACCGTCT TTCAGGTTCCGGAAATCGTTAACGACGCAGACGGTCAAAACGGTCTGCTGGGTTTTGCGT TTCATCCGGACTTCAAAAACAACCCGTACATCTACATCAGCGGCACCTTCAAAAACCCGA AAAGTAGCGGGAGACCGGGGTCTCTGAGCACCGACAAAGAGCTGCGGAGACGGGTCGCCC TTATTACTAC
	GDH_DI_60-116_insertion113	CCCTTTAATCAGATGCGTCGTCTCCCGTTAACCCGGAAAGCGGCAGCGTTAAAACCGTCT TTCAGGTTCCGGAAATCGTTAACGACGCAGACGGTCAAAACGGTCTGCTGGGTTTTGCGT TTCATCCGGACTTCAAAAACAACCCGTACATCTACATCAGCGGCACCTTCAAAAACCCGA AAAGTACCAGCGGGAGACCGGGGTCTCTGAGCGACAAAGAGCTGCGGAGACGGGTCGCCC TTATTACTAC
	GDH_DI_60-116_insertion114	CCCTTTAATCAGATGCGTCGTCTCCCGTTAACCCGGAAAGCGGCAGCGTTAAAACCGTCT TTCAGGTTCCGGAAATCGTTAACGACGCAGACGGTCAAAACGGTCTGCTGGGTTTTGCGT TTCATCCGGACTTCAAAAACAACCCGTACATCTACATCAGCGGCACCTTCAAAAACCCGA AAAGTACCGACAGCGGGAGACCGGGGTCTCTGAGCAAAGAGCTGCGGAGACGGGTCGCCC TTATTACTAC
	GDH_DI_60-116_insertion115	CCCTTTAATCAGATGCGTCGTCTCCCGTTAACCCGGAAAGCGGCAGCGTTAAAACCGTCT TTCAGGTTCCGGAAATCGTTAACGACGCAGACGGTCAAAACGGTCTGCTGGGTTTTGCGT TTCATCCGGACTTCAAAAACAACCCGTACATCTACATCAGCGGCACCTTCAAAAACCCGA AAAGTACCGACAAAAGCGGGAGACCGGGGTCTCTGAGCGAGCTGCGGAGACGGGTCGCCC TTATTACTAC
	GDH_DI_60-116_insertion116	CCCTTTAATCAGATGCGTCGTCTCCCGTTAACCCGGAAAGCGGCAGCGTTAAAACCGTCT TTCAGGTTCCGGAAATCGTTAACGACGCAGACGGTCAAAACGGTCTGCTGGGTTTTGCGT TTCATCCGGACTTCAAAAACAACCCGTACATCTACATCAGCGGCACCTTCAAAAACCCGA AAAGTACCGACAAAGAGAGCGGGAGACCGGGGTCTCTGAGCCTGCGGAGACGGGTCGCCC TTATTACTAC
	GDH_DI_117-174_insertion117	TTGGTCATGTGCTTTTCGTCTCCGCTGAGCGGGAGACCGGGGTCTCTGAGCCCGAATCAG ACCATCATCCGTCGCTATACCTACAACAAAAGCACCGACACCCTGGAAAAACCGGTTGAT CTGCTGGCAGGTCTGCCGAGTAGTAAAGATCATCAGAGCGGTCGTCTGGTAATTGGTCCG GACCAGAAAATCTACTATACCATTGGCGATCAGGGCCGTAACCAACGGAGACGTCTGAGT ATCCGATACC
	GDH_DI_117-174_insertion118	TTGGTCATGTGCTTTTCGTCTCCGCTGCCGAGCGGGAGACCGGGGTCTCTGAGCAATCAG ACCATCATCCGTCGCTATACCTACAACAAAAGCACCGACACCCTGGAAAAACCGGTTGAT CTGCTGGCAGGTCTGCCGAGTAGTAAAGATCATCAGAGCGGTCGTCTGGTAATTGGTCCG GACCAGAAAATCTACTATACCATTGGCGATCAGGGCCGTAACCAACGGAGACGTCTGAGT ATCCGATACC
	GDH_DI_117-174_insertion119	TTGGTCATGTGCTTTTCGTCTCCGCTGCCGAATAGCGGGAGACCGGGGTCTCTGAGCCAG ACCATCATCCGTCGCTATACCTACAACAAAAGCACCGACACCCTGGAAAAACCGGTTGAT CTGCTGGCAGGTCTGCCGAGTAGTAAAGATCATCAGAGCGGTCGTCTGGTAATTGGTCCG GACCAGAAAATCTACTATACCATTGGCGATCAGGGCCGTAACCAACGGAGACGTCTGAGT ATCCGATACC
	GDH_DI_117-174_insertion120	TTGGTCATGTGCTTTTCGTCTCCGCTGCCGAATCAGAGCGGGAGACCGGGGTCTCTGAGC ACCATCATCCGTCGCTATACCTACAACAAAAGCACCGACACCCTGGAAAAACCGGTTGAT CTGCTGGCAGGTCTGCCGAGTAGTAAAGATCATCAGAGCGGTCGTCTGGTAATTGGTCCG GACCAGAAAATCTACTATACCATTGGCGATCAGGGCCGTAACCAACGGAGACGTCTGAGT ATCCGATACC
	GDH_DI_117-174_insertion121	TTGGTCATGTGCTTTTCGTCTCCGCTGCCGAATCAGACCAGCGGGAGACCGGGGTCTCTG AGCATCATCCGTCGCTATACCTACAACAAAAGCACCGACACCCTGGAAAAACCGGTTGAT CTGCTGGCAGGTCTGCCGAGTAGTAAAGATCATCAGAGCGGTCGTCTGGTAATTGGTCCG GACCAGAAAATCTACTATACCATTGGCGATCAGGGCCGTAACCAACGGAGACGTCTGAGT ATCCGATACC
	GDH_DI_117-174_insertion122	TTGGTCATGTGCTTTTCGTCTCCGCTGCCGAATCAGACCATCAGCGGGAGACCGGGGTCT CTGAGCATCCGTCGCTATACCTACAACAAAAGCACCGACACCCTGGAAAAACCGGTTGAT CTGCTGGCAGGTCTGCCGAGTAGTAAAGATCATCAGAGCGGTCGTCTGGTAATTGGTCCG GACCAGAAAATCTACTATACCATTGGCGATCAGGGCCGTAACCAACGGAGACGTCTGAGT ATCCGATACC
	GDH_DI_117-174_insertion123	TTGGTCATGTGCTTTTCGTCTCCGCTGCCGAATCAGACCATCATCAGCGGGAGACCGGGG TCTCTGAGCCGTCGCTATACCTACAACAAAAGCACCGACACCCTGGAAAAACCGGTTGAT CTGCTGGCAGGTCTGCCGAGTAGTAAAGATCATCAGAGCGGTCGTCTGGTAATTGGTCCG GACCAGAAAATCTACTATACCATTGGCGATCAGGGCCGTAACCAACGGAGACGTCTGAGT ATCCGATACC
	GDH_DI_117-174_insertion124	TTGGTCATGTGCTTTTCGTCTCCGCTGCCGAATCAGACCATCATCCGTAGCGGGAGACCG GGGTCTCTGAGCCGCTATACCTACAACAAAAGCACCGACACCCTGGAAAAACCGGTTGAT CTGCTGGCAGGTCTGCCGAGTAGTAAAGATCATCAGAGCGGTCGTCTGGTAATTGGTCCG GACCAGAAAATCTACTATACCATTGGCGATCAGGGCCGTAACCAACGGAGACGTCTGAGT ATCCGATACC
	GDH_DI_117-174_insertion125	TTGGTCATGTGCTTTTCGTCTCCGCTGCCGAATCAGACCATCATCCGTCGCAGCGGGAGA CCGGGGTCTCTGAGCTATACCTACAACAAAAGCACCGACACCCTGGAAAAACCGGTTGAT CTGCTGGCAGGTCTGCCGAGTAGTAAAGATCATCAGAGCGGTCGTCTGGTAATTGGTCCG GACCAGAAAATCTACTATACCATTGGCGATCAGGGCCGTAACCAACGGAGACGTCTGAGT ATCCGATACC
	GDH_DI_117-174_insertion126	TTGGTCATGTGCTTTTCGTCTCCGCTGCCGAATCAGACCATCATCCGTCGCTATAGCGGG AGACCGGGGTCTCTGAGCACCTACAACAAAAGCACCGACACCCTGGAAAAACCGGTTGAT CTGCTGGCAGGTCTGCCGAGTAGTAAAGATCATCAGAGCGGTCGTCTGGTAATTGGTCCG GACCAGAAAATCTACTATACCATTGGCGATCAGGGCCGTAACCAACGGAGACGTCTGAGT ATCCGATACC
	GDH_DI_117-174_insertion127	TTGGTCATGTGCTTTTCGTCTCCGCTGCCGAATCAGACCATCATCCGTCGCTATACCAGC GGGAGACCGGGGTCTCTGAGCTACAACAAAAGCACCGACACCCTGGAAAAACCGGTTGAT CTGCTGGCAGGTCTGCCGAGTAGTAAAGATCATCAGAGCGGTCGTCTGGTAATTGGTCCG GACCAGAAAATCTACTATACCATTGGCGATCAGGGCCGTAACCAACGGAGACGTCTGAGT ATCCGATACC
	GDH_DI_117-174_insertion128	TTGGTCATGTGCTTTTCGTCTCCGCTGCCGAATCAGACCATCATCCGTCGCTATACCTAC AGCGGGAGACCGGGGTCTCTGAGCAACAAAAGCACCGACACCCTGGAAAAACCGGTTGAT CTGCTGGCAGGTCTGCCGAGTAGTAAAGATCATCAGAGCGGTCGTCTGGTAATTGGTCCG GACCAGAAAATCTACTATACCATTGGCGATCAGGGCCGTAACCAACGGAGACGTCTGAGT ATCCGATACC
	GDH_DI_117-174_insertion129	TTGGTCATGTGCTTTTCGTCTCCGCTGCCGAATCAGACCATCATCCGTCGCTATACCTAC AACAGCGGGAGACCGGGGTCTCTGAGCAAAAGCACCGACACCCTGGAAAAACCGGTTGAT CTGCTGGCAGGTCTGCCGAGTAGTAAAGATCATCAGAGCGGTCGTCTGGTAATTGGTCCG GACCAGAAAATCTACTATACCATTGGCGATCAGGGCCGTAACCAACGGAGACGTCTGAGT ATCCGATACC
	GDH_DI_117-174_insertion130	TTGGTCATGTGCTTTTCGTCTCCGCTGCCGAATCAGACCATCATCCGTCGCTATACCTAC AACAAAAGCGGGAGACCGGGGTCTCTGAGCAGCACCGACACCCTGGAAAAACCGGTTGAT CTGCTGGCAGGTCTGCCGAGTAGTAAAGATCATCAGAGCGGTCGTCTGGTAATTGGTCCG GACCAGAAAATCTACTATACCATTGGCGATCAGGGCCGTAACCAACGGAGACGTCTGAGT ATCCGATACC
	GDH_DI_117-174_insertion131	TTGGTCATGTGCTTTTCGTCTCCGCTGCCGAATCAGACCATCATCCGTCGCTATACCTAC AACAAAAGCAGCGGGAGACCGGGGTCTCTGAGCACCGACACCCTGGAAAAACCGGTTGAT CTGCTGGCAGGTCTGCCGAGTAGTAAAGATCATCAGAGCGGTCGTCTGGTAATTGGTCCG GACCAGAAAATCTACTATACCATTGGCGATCAGGGCCGTAACCAACGGAGACGTCTGAGT ATCCGATACC
	GDH_DI_117-174_insertion132	TTGGTCATGTGCTTTTCGTCTCCGCTGCCGAATCAGACCATCATCCGTCGCTATACCTAC AACAAAAGCACCAGCGGGAGACCGGGGTCTCTGAGCGACACCCTGGAAAAACCGGTTGAT CTGCTGGCAGGTCTGCCGAGTAGTAAAGATCATCAGAGCGGTCGTCTGGTAATTGGTCCG GACCAGAAAATCTACTATACCATTGGCGATCAGGGCCGTAACCAACGGAGACGTCTGAGT ATCCGATACC
	GDH_DI_117-174_insertion133	TTGGTCATGTGCTTTTCGTCTCCGCTGCCGAATCAGACCATCATCCGTCGCTATACCTAC AACAAAAGCACCGACAGCGGGAGACCGGGGTCTCTGAGCACCCTGGAAAAACCGGTTGAT CTGCTGGCAGGTCTGCCGAGTAGTAAAGATCATCAGAGCGGTCGTCTGGTAATTGGTCCG GACCAGAAAATCTACTATACCATTGGCGATCAGGGCCGTAACCAACGGAGACGTCTGAGT ATCCGATACC
	GDH_DI_117-174_insertion134	TTGGTCATGTGCTTTTCGTCTCCGCTGCCGAATCAGACCATCATCCGTCGCTATACCTAC AACAAAAGCACCGACACCAGCGGGAGACCGGGGTCTCTGAGCCTGGAAAAACCGGTTGAT CTGCTGGCAGGTCTGCCGAGTAGTAAAGATCATCAGAGCGGTCGTCTGGTAATTGGTCCG GACCAGAAAATCTACTATACCATTGGCGATCAGGGCCGTAACCAACGGAGACGTCTGAGT ATCCGATACC
	GDH_DI_117-174_insertion135	TTGGTCATGTGCTTTTCGTCTCCGCTGCCGAATCAGACCATCATCCGTCGCTATACCTAC AACAAAAGCACCGACACCCTGAGCGGGAGACCGGGGTCTCTGAGCGAAAAACCGGTTGAT CTGCTGGCAGGTCTGCCGAGTAGTAAAGATCATCAGAGCGGTCGTCTGGTAATTGGTCCG GACCAGAAAATCTACTATACCATTGGCGATCAGGGCCGTAACCAACGGAGACGTCTGAGT ATCCGATACC
	GDH_DI_117-174_insertion136	TTGGTCATGTGCTTTTCGTCTCCGCTGCCGAATCAGACCATCATCCGTCGCTATACCTAC AACAAAAGCACCGACACCCTGGAAAGCGGGAGACCGGGGTCTCTGAGCAAACCGGTTGAT CTGCTGGCAGGTCTGCCGAGTAGTAAAGATCATCAGAGCGGTCGTCTGGTAATTGGTCCG GACCAGAAAATCTACTATACCATTGGCGATCAGGGCCGTAACCAACGGAGACGTCTGAGT ATCCGATACC
	GDH_DI_117-174_insertion137	TTGGTCATGTGCTTTTCGTCTCCGCTGCCGAATCAGACCATCATCCGTCGCTATACCTAC AACAAAAGCACCGACACCCTGGAAAAAAGCGGGAGACCGGGGTCTCTGAGCCCGGTTGAT CTGCTGGCAGGTCTGCCGAGTAGTAAAGATCATCAGAGCGGTCGTCTGGTAATTGGTCCG GACCAGAAAATCTACTATACCATTGGCGATCAGGGCCGTAACCAACGGAGACGTCTGAGT ATCCGATACC
	GDH_DI_117-174_insertion138	TTGGTCATGTGCTTTTCGTCTCCGCTGCCGAATCAGACCATCATCCGTCGCTATACCTAC AACAAAAGCACCGACACCCTGGAAAAACCGAGCGGGAGACCGGGGTCTCTGAGCGTTGAT CTGCTGGCAGGTCTGCCGAGTAGTAAAGATCATCAGAGCGGTCGTCTGGTAATTGGTCCG GACCAGAAAATCTACTATACCATTGGCGATCAGGGCCGTAACCAACGGAGACGTCTGAGT ATCCGATACC
	GDH_DI_117-174_insertion139	TTGGTCATGTGCTTTTCGTCTCCGCTGCCGAATCAGACCATCATCCGTCGCTATACCTAC AACAAAAGCACCGACACCCTGGAAAAACCGGTTAGCGGGAGACCGGGGTCTCTGAGCGAT CTGCTGGCAGGTCTGCCGAGTAGTAAAGATCATCAGAGCGGTCGTCTGGTAATTGGTCCG GACCAGAAAATCTACTATACCATTGGCGATCAGGGCCGTAACCAACGGAGACGTCTGAGT ATCCGATACC
	GDH_DI_117-174_insertion140	TTGGTCATGTGCTTTTCGTCTCCGCTGCCGAATCAGACCATCATCCGTCGCTATACCTAC AACAAAAGCACCGACACCCTGGAAAAACCGGTTGATAGCGGGAGACCGGGGTCTCTGAGC CTGCTGGCAGGTCTGCCGAGTAGTAAAGATCATCAGAGCGGTCGTCTGGTAATTGGTCCG GACCAGAAAATCTACTATACCATTGGCGATCAGGGCCGTAACCAACGGAGACGTCTGAGT ATCCGATACC
	GDH_DI_117-174_insertion141	TTGGTCATGTGCTTTTCGTCTCCGCTGCCGAATCAGACCATCATCCGTCGCTATACCTAC AACAAAAGCACCGACACCCTGGAAAAACCGGTTGATCTGAGCGGGAGACCGGGGTCTCTG AGCCTGGCAGGTCTGCCGAGTAGTAAAGATCATCAGAGCGGTCGTCTGGTAATTGGTCCG GACCAGAAAATCTACTATACCATTGGCGATCAGGGCCGTAACCAACGGAGACGTCTGAGT ATCCGATACC
	GDH_DI_117-174_insertion142	TTGGTCATGTGCTTTTCGTCTCCGCTGCCGAATCAGACCATCATCCGTCGCTATACCTAC AACAAAAGCACCGACACCCTGGAAAAACCGGTTGATCTGCTGAGCGGGAGACCGGGGTCT CTGAGCGCAGGTCTGCCGAGTAGTAAAGATCATCAGAGCGGTCGTCTGGTAATTGGTCCG GACCAGAAAATCTACTATACCATTGGCGATCAGGGCCGTAACCAACGGAGACGTCTGAGT ATCCGATACC
	GDH_DI_117-174_insertion143	TTGGTCATGTGCTTTTCGTCTCCGCTGCCGAATCAGACCATCATCCGTCGCTATACCTAC AACAAAAGCACCGACACCCTGGAAAAACCGGTTGATCTGCTGGCAAGCGGGAGACCGGGG TCTCTGAGCGGTCTGCCGAGTAGTAAAGATCATCAGAGCGGTCGTCTGGTAATTGGTCCG GACCAGAAAATCTACTATACCATTGGCGATCAGGGCCGTAACCAACGGAGACGTCTGAGT ATCCGATACC
	GDH_DI_117-174_insertion144	TTGGTCATGTGCTTTTCGTCTCCGCTGCCGAATCAGACCATCATCCGTCGCTATACCTAC AACAAAAGCACCGACACCCTGGAAAAACCGGTTGATCTGCTGGCAGGTAGCGGGAGACCG GGGTCTCTGAGCCTGCCGAGTAGTAAAGATCATCAGAGCGGTCGTCTGGTAATTGGTCCG GACCAGAAAATCTACTATACCATTGGCGATCAGGGCCGTAACCAACGGAGACGTCTGAGT ATCCGATACC
	GDH_DI_117-174_insertion145	TTGGTCATGTGCTTTTCGTCTCCGCTGCCGAATCAGACCATCATCCGTCGCTATACCTAC AACAAAAGCACCGACACCCTGGAAAAACCGGTTGATCTGCTGGCAGGTCTGAGCGGGAGA CCGGGGTCTCTGAGCCCGAGTAGTAAAGATCATCAGAGCGGTCGTCTGGTAATTGGTCCG GACCAGAAAATCTACTATACCATTGGCGATCAGGGCCGTAACCAACGGAGACGTCTGAGT ATCCGATACC
	GDH_DI_117-174_insertion146	TTGGTCATGTGCTTTTCGTCTCCGCTGCCGAATCAGACCATCATCCGTCGCTATACCTAC AACAAAAGCACCGACACCCTGGAAAAACCGGTTGATCTGCTGGCAGGTCTGCCGAGCGGG AGACCGGGGTCTCTGAGCAGTAGTAAAGATCATCAGAGCGGTCGTCTGGTAATTGGTCCG GACCAGAAAATCTACTATACCATTGGCGATCAGGGCCGTAACCAACGGAGACGTCTGAGT ATCCGATACC
	GDH_DI_117-174_insertion147	TTGGTCATGTGCTTTTCGTCTCCGCTGCCGAATCAGACCATCATCCGTCGCTATACCTAC AACAAAAGCACCGACACCCTGGAAAAACCGGTTGATCTGCTGGCAGGTCTGCCGAGTAGC GGGAGACCGGGGTCTCTGAGCAGTAAAGATCATCAGAGCGGTCGTCTGGTAATTGGTCCG GACCAGAAAATCTACTATACCATTGGCGATCAGGGCCGTAACCAACGGAGACGTCTGAGT ATCCGATACC
	GDH_DI_117-174_insertion148	TTGGTCATGTGCTTTTCGTCTCCGCTGCCGAATCAGACCATCATCCGTCGCTATACCTAC AACAAAAGCACCGACACCCTGGAAAAACCGGTTGATCTGCTGGCAGGTCTGCCGAGTAGT AGCGGGAGACCGGGGTCTCTGAGCAAAGATCATCAGAGCGGTCGTCTGGTAATTGGTCCG GACCAGAAAATCTACTATACCATTGGCGATCAGGGCCGTAACCAACGGAGACGTCTGAGT ATCCGATACC
	GDH_DI_117-174_insertion149	TTGGTCATGTGCTTTTCGTCTCCGCTGCCGAATCAGACCATCATCCGTCGCTATACCTAC AACAAAAGCACCGACACCCTGGAAAAACCGGTTGATCTGCTGGCAGGTCTGCCGAGTAGT AAAAGCGGGAGACCGGGGTCTCTGAGCGATCATCAGAGCGGTCGTCTGGTAATTGGTCCG GACCAGAAAATCTACTATACCATTGGCGATCAGGGCCGTAACCAACGGAGACGTCTGAGT ATCCGATACC
	GDH_DI_117-174_insertion150	TTGGTCATGTGCTTTTCGTCTCCGCTGCCGAATCAGACCATCATCCGTCGCTATACCTAC AACAAAAGCACCGACACCCTGGAAAAACCGGTTGATCTGCTGGCAGGTCTGCCGAGTAGT AAAGATAGCGGGAGACCGGGGTCTCTGAGCCATCAGAGCGGTCGTCTGGTAATTGGTCCG GACCAGAAAATCTACTATACCATTGGCGATCAGGGCCGTAACCAACGGAGACGTCTGAGT ATCCGATACC
	GDH_DI_117-174_insertion151	TTGGTCATGTGCTTTTCGTCTCCGCTGCCGAATCAGACCATCATCCGTCGCTATACCTAC AACAAAAGCACCGACACCCTGGAAAAACCGGTTGATCTGCTGGCAGGTCTGCCGAGTAGT AAAGATCATAGCGGGAGACCGGGGTCTCTGAGCCAGAGCGGTCGTCTGGTAATTGGTCCG GACCAGAAAATCTACTATACCATTGGCGATCAGGGCCGTAACCAACGGAGACGTCTGAGT ATCCGATACC
	GDH_DI_117-174_insertion152	TTGGTCATGTGCTTTTCGTCTCCGCTGCCGAATCAGACCATCATCCGTCGCTATACCTAC AACAAAAGCACCGACACCCTGGAAAAACCGGTTGATCTGCTGGCAGGTCTGCCGAGTAGT AAAGATCATCAGAGCGGGAGACCGGGGTCTCTGAGCAGCGGTCGTCTGGTAATTGGTCCG GACCAGAAAATCTACTATACCATTGGCGATCAGGGCCGTAACCAACGGAGACGTCTGAGT ATCCGATACC
	GDH_DI_117-174_insertion153	TTGGTCATGTGCTTTTCGTCTCCGCTGCCGAATCAGACCATCATCCGTCGCTATACCTAC AACAAAAGCACCGACACCCTGGAAAAACCGGTTGATCTGCTGGCAGGTCTGCCGAGTAGT AAAGATCATCAGAGCAGCGGGAGACCGGGGTCTCTGAGCGGTCGTCTGGTAATTGGTCCG GACCAGAAAATCTACTATACCATTGGCGATCAGGGCCGTAACCAACGGAGACGTCTGAGT ATCCGATACC
	GDH_DI_117-174_insertion154	TTGGTCATGTGCTTTTCGTCTCCGCTGCCGAATCAGACCATCATCCGTCGCTATACCTAC AACAAAAGCACCGACACCCTGGAAAAACCGGTTGATCTGCTGGCAGGTCTGCCGAGTAGT AAAGATCATCAGAGCGGTAGCGGGAGACCGGGGTCTCTGAGCCGTCTGGTAATTGGTCCG GACCAGAAAATCTACTATACCATTGGCGATCAGGGCCGTAACCAACGGAGACGTCTGAGT ATCCGATACC
	GDH_DI_117-174_insertion155	TTGGTCATGTGCTTTTCGTCTCCGCTGCCGAATCAGACCATCATCCGTCGCTATACCTAC AACAAAAGCACCGACACCCTGGAAAAACCGGTTGATCTGCTGGCAGGTCTGCCGAGTAGT AAAGATCATCAGAGCGGTCGTAGCGGGAGACCGGGGTCTCTGAGCCTGGTAATTGGTCCG GACCAGAAAATCTACTATACCATTGGCGATCAGGGCCGTAACCAACGGAGACGTCTGAGT ATCCGATACC
	GDH_DI_117-174_insertion156	TTGGTCATGTGCTTTTCGTCTCCGCTGCCGAATCAGACCATCATCCGTCGCTATACCTAC AACAAAAGCACCGACACCCTGGAAAAACCGGTTGATCTGCTGGCAGGTCTGCCGAGTAGT AAAGATCATCAGAGCGGTCGTCTGAGCGGGAGACCGGGGTCTCTGAGCGTAATTGGTCCG GACCAGAAAATCTACTATACCATTGGCGATCAGGGCCGTAACCAACGGAGACGTCTGAGT ATCCGATACC
	GDH_DI_117-174_insertion157	TTGGTCATGTGCTTTTCGTCTCCGCTGCCGAATCAGACCATCATCCGTCGCTATACCTAC AACAAAAGCACCGACACCCTGGAAAAACCGGTTGATCTGCTGGCAGGTCTGCCGAGTAGT AAAGATCATCAGAGCGGTCGTCTGGTAAGCGGGAGACCGGGGTCTCTGAGCATTGGTCCG GACCAGAAAATCTACTATACCATTGGCGATCAGGGCCGTAACCAACGGAGACGTCTGAGT ATCCGATACC
	GDH_DI_117-174_insertion158	TTGGTCATGTGCTTTTCGTCTCCGCTGCCGAATCAGACCATCATCCGTCGCTATACCTAC AACAAAAGCACCGACACCCTGGAAAAACCGGTTGATCTGCTGGCAGGTCTGCCGAGTAGT AAAGATCATCAGAGCGGTCGTCTGGTAATTAGCGGGAGACCGGGGTCTCTGAGCGGTCCG GACCAGAAAATCTACTATACCATTGGCGATCAGGGCCGTAACCAACGGAGACGTCTGAGT ATCCGATACC
	GDH_DI_117-174_insertion159	TTGGTCATGTGCTTTTCGTCTCCGCTGCCGAATCAGACCATCATCCGTCGCTATACCTAC AACAAAAGCACCGACACCCTGGAAAAACCGGTTGATCTGCTGGCAGGTCTGCCGAGTAGT AAAGATCATCAGAGCGGTCGTCTGGTAATTGGTAGCGGGAGACCGGGGTCTCTGAGCCCG GACCAGAAAATCTACTATACCATTGGCGATCAGGGCCGTAACCAACGGAGACGTCTGAGT ATCCGATACC
	GDH_DI_117-174_insertion160	TTGGTCATGTGCTTTTCGTCTCCGCTGCCGAATCAGACCATCATCCGTCGCTATACCTAC AACAAAAGCACCGACACCCTGGAAAAACCGGTTGATCTGCTGGCAGGTCTGCCGAGTAGT AAAGATCATCAGAGCGGTCGTCTGGTAATTGGTCCGAGCGGGAGACCGGGGTCTCTGAGC GACCAGAAAATCTACTATACCATTGGCGATCAGGGCCGTAACCAACGGAGACGTCTGAGT ATCCGATACC
	GDH_DI_117-174_insertion161	TTGGTCATGTGCTTTTCGTCTCCGCTGCCGAATCAGACCATCATCCGTCGCTATACCTAC AACAAAAGCACCGACACCCTGGAAAAACCGGTTGATCTGCTGGCAGGTCTGCCGAGTAGT AAAGATCATCAGAGCGGTCGTCTGGTAATTGGTCCGGACAGCGGGAGACCGGGGTCTCTG AGCCAGAAAATCTACTATACCATTGGCGATCAGGGCCGTAACCAACGGAGACGTCTGAGT ATCCGATACC
	GDH_DI_117-174_insertion162	TTGGTCATGTGCTTTTCGTCTCCGCTGCCGAATCAGACCATCATCCGTCGCTATACCTAC AACAAAAGCACCGACACCCTGGAAAAACCGGTTGATCTGCTGGCAGGTCTGCCGAGTAGT AAAGATCATCAGAGCGGTCGTCTGGTAATTGGTCCGGACCAGAGCGGGAGACCGGGGTCT CTGAGCAAAATCTACTATACCATTGGCGATCAGGGCCGTAACCAACGGAGACGTCTGAGT ATCCGATACC
	GDH_DI_117-174_insertion163	TTGGTCATGTGCTTTTCGTCTCCGCTGCCGAATCAGACCATCATCCGTCGCTATACCTAC AACAAAAGCACCGACACCCTGGAAAAACCGGTTGATCTGCTGGCAGGTCTGCCGAGTAGT AAAGATCATCAGAGCGGTCGTCTGGTAATTGGTCCGGACCAGAAAAGCGGGAGACCGGGG TCTCTGAGCATCTACTATACCATTGGCGATCAGGGCCGTAACCAACGGAGACGTCTGAGT ATCCGATACC
	GDH_DI_117-174_insertion164	TTGGTCATGTGCTTTTCGTCTCCGCTGCCGAATCAGACCATCATCCGTCGCTATACCTAC AACAAAAGCACCGACACCCTGGAAAAACCGGTTGATCTGCTGGCAGGTCTGCCGAGTAGT AAAGATCATCAGAGCGGTCGTCTGGTAATTGGTCCGGACCAGAAAATCAGCGGGAGACCG GGGTCTCTGAGCTACTATACCATTGGCGATCAGGGCCGTAACCAACGGAGACGTCTGAGT ATCCGATACC
	GDH_DI_117-174_insertion165	TTGGTCATGTGCTTTTCGTCTCCGCTGCCGAATCAGACCATCATCCGTCGCTATACCTAC AACAAAAGCACCGACACCCTGGAAAAACCGGTTGATCTGCTGGCAGGTCTGCCGAGTAGT AAAGATCATCAGAGCGGTCGTCTGGTAATTGGTCCGGACCAGAAAATCTACAGCGGGAGA CCGGGGTCTCTGAGCTATACCATTGGCGATCAGGGCCGTAACCAACGGAGACGTCTGAGT ATCCGATACC
	GDH_DI_117-174_insertion166	TTGGTCATGTGCTTTTCGTCTCCGCTGCCGAATCAGACCATCATCCGTCGCTATACCTAC AACAAAAGCACCGACACCCTGGAAAAACCGGTTGATCTGCTGGCAGGTCTGCCGAGTAGT AAAGATCATCAGAGCGGTCGTCTGGTAATTGGTCCGGACCAGAAAATCTACTATAGCGGG AGACCGGGGTCTCTGAGCACCATTGGCGATCAGGGCCGTAACCAACGGAGACGTCTGAGT ATCCGATACC
	GDH_DI_117-174_insertion167	TTGGTCATGTGCTTTTCGTCTCCGCTGCCGAATCAGACCATCATCCGTCGCTATACCTAC AACAAAAGCACCGACACCCTGGAAAAACCGGTTGATCTGCTGGCAGGTCTGCCGAGTAGT AAAGATCATCAGAGCGGTCGTCTGGTAATTGGTCCGGACCAGAAAATCTACTATACCAGC GGGAGACCGGGGTCTCTGAGCATTGGCGATCAGGGCCGTAACCAACGGAGACGTCTGAGT ATCCGATACC
	GDH_DI_117-174_insertion168	TTGGTCATGTGCTTTTCGTCTCCGCTGCCGAATCAGACCATCATCCGTCGCTATACCTAC AACAAAAGCACCGACACCCTGGAAAAACCGGTTGATCTGCTGGCAGGTCTGCCGAGTAGT AAAGATCATCAGAGCGGTCGTCTGGTAATTGGTCCGGACCAGAAAATCTACTATACCATT AGCGGGAGACCGGGGTCTCTGAGCGGCGATCAGGGCCGTAACCAACGGAGACGTCTGAGT ATCCGATACC
	GDH_DI_117-174_insertion169	TTGGTCATGTGCTTTTCGTCTCCGCTGCCGAATCAGACCATCATCCGTCGCTATACCTAC AACAAAAGCACCGACACCCTGGAAAAACCGGTTGATCTGCTGGCAGGTCTGCCGAGTAGT AAAGATCATCAGAGCGGTCGTCTGGTAATTGGTCCGGACCAGAAAATCTACTATACCATT GGCAGCGGGAGACCGGGGTCTCTGAGCGATCAGGGCCGTAACCAACGGAGACGTCTGAGT ATCCGATACC
	GDH_DI_117-174_insertion170	TTGGTCATGTGCTTTTCGTCTCCGCTGCCGAATCAGACCATCATCCGTCGCTATACCTAC AACAAAAGCACCGACACCCTGGAAAAACCGGTTGATCTGCTGGCAGGTCTGCCGAGTAGT AAAGATCATCAGAGCGGTCGTCTGGTAATTGGTCCGGACCAGAAAATCTACTATACCATT GGCGATAGCGGGAGACCGGGGTCTCTGAGCCAGGGCCGTAACCAACGGAGACGTCTGAGT ATCCGATACC
	GDH_DI_117-174_insertion171	TTGGTCATGTGCTTTTCGTCTCCGCTGCCGAATCAGACCATCATCCGTCGCTATACCTAC AACAAAAGCACCGACACCCTGGAAAAACCGGTTGATCTGCTGGCAGGTCTGCCGAGTAGT AAAGATCATCAGAGCGGTCGTCTGGTAATTGGTCCGGACCAGAAAATCTACTATACCATT GGCGATCAGAGCGGGAGACCGGGGTCTCTGAGCGGCCGTAACCAACGGAGACGTCTGAGT ATCCGATACC
	GDH_DI_117-174_insertion172	TTGGTCATGTGCTTTTCGTCTCCGCTGCCGAATCAGACCATCATCCGTCGCTATACCTAC AACAAAAGCACCGACACCCTGGAAAAACCGGTTGATCTGCTGGCAGGTCTGCCGAGTAGT AAAGATCATCAGAGCGGTCGTCTGGTAATTGGTCCGGACCAGAAAATCTACTATACCATT GGCGATCAGGGCAGCGGGAGACCGGGGTCTCTGAGCCGTAACCAACGGAGACGTCTGAGT ATCCGATACC
	GDH_DI_117-174_insertion173	TTGGTCATGTGCTTTTCGTCTCCGCTGCCGAATCAGACCATCATCCGTCGCTATACCTAC AACAAAAGCACCGACACCCTGGAAAAACCGGTTGATCTGCTGGCAGGTCTGCCGAGTAGT AAAGATCATCAGAGCGGTCGTCTGGTAATTGGTCCGGACCAGAAAATCTACTATACCATT GGCGATCAGGGCCGTAGCGGGAGACCGGGGTCTCTGAGCAACCAACGGAGACGTCTGAGT ATCCGATACC
	GDH_DI_117-174_insertion174	TTGGTCATGTGCTTTTCGTCTCCGCTGCCGAATCAGACCATCATCCGTCGCTATACCTAC AACAAAAGCACCGACACCCTGGAAAAACCGGTTGATCTGCTGGCAGGTCTGCCGAGTAGT AAAGATCATCAGAGCGGTCGTCTGGTAATTGGTCCGGACCAGAAAATCTACTATACCATT GGCGATCAGGGCCGTAACAGCGGGAGACCGGGGTCTCTGAGCCAACGGAGACGTCTGAGT ATCCGATACC
	GDH_DI_175-232_insertion175	TCCGACGGGGAGTATACGTCTCCCCAAAGCGGGAGACCGGGGTCTCTGAGCCTGGCATAC CTGTTTCTGCCGAACCAAGCACAACATACCCCGACCCAACAAGAACTGAACGGCAAAGAC TACCACACCTACATGGGCAAAGTTCTGCGTCTGAATCTGGACGGTAGCATTCCGAAAGAC AACCCGAGCTTCAACGGCGTTGTTAGCCATATCTATACCCTGGGTCGGAGACGTTGGCCT GAAGCAGTTA
	GDH_DI_175-232_insertion176	TCCGACGGGGAGTATACGTCTCCCCAACTGAGCGGGAGACCGGGGTCTCTGAGCGCATAC CTGTTTCTGCCGAACCAAGCACAACATACCCCGACCCAACAAGAACTGAACGGCAAAGAC TACCACACCTACATGGGCAAAGTTCTGCGTCTGAATCTGGACGGTAGCATTCCGAAAGAC AACCCGAGCTTCAACGGCGTTGTTAGCCATATCTATACCCTGGGTCGGAGACGTTGGCCT GAAGCAGTTA
	GDH_DI_175-232_insertion177	TCCGACGGGGAGTATACGTCTCCCCAACTGGCAAGCGGGAGACCGGGGTCTCTGAGCTAC CTGTTTCTGCCGAACCAAGCACAACATACCCCGACCCAACAAGAACTGAACGGCAAAGAC TACCACACCTACATGGGCAAAGTTCTGCGTCTGAATCTGGACGGTAGCATTCCGAAAGAC AACCCGAGCTTCAACGGCGTTGTTAGCCATATCTATACCCTGGGTCGGAGACGTTGGCCT GAAGCAGTTA
	GDH_DI_175-232_insertion178	TCCGACGGGGAGTATACGTCTCCCCAACTGGCATACAGCGGGAGACCGGGGTCTCTGAGC CTGTTTCTGCCGAACCAAGCACAACATACCCCGACCCAACAAGAACTGAACGGCAAAGAC TACCACACCTACATGGGCAAAGTTCTGCGTCTGAATCTGGACGGTAGCATTCCGAAAGAC AACCCGAGCTTCAACGGCGTTGTTAGCCATATCTATACCCTGGGTCGGAGACGTTGGCCT GAAGCAGTTA
	GDH_DI_175-232_insertion179	TCCGACGGGGAGTATACGTCTCCCCAACTGGCATACCTGAGCGGGAGACCGGGGTCTCTG AGCTTTCTGCCGAACCAAGCACAACATACCCCGACCCAACAAGAACTGAACGGCAAAGAC TACCACACCTACATGGGCAAAGTTCTGCGTCTGAATCTGGACGGTAGCATTCCGAAAGAC AACCCGAGCTTCAACGGCGTTGTTAGCCATATCTATACCCTGGGTCGGAGACGTTGGCCT GAAGCAGTTA
	GDH_DI_175-232_insertion180	TCCGACGGGGAGTATACGTCTCCCCAACTGGCATACCTGTTTAGCGGGAGACCGGGGTCT CTGAGCCTGCCGAACCAAGCACAACATACCCCGACCCAACAAGAACTGAACGGCAAAGAC TACCACACCTACATGGGCAAAGTTCTGCGTCTGAATCTGGACGGTAGCATTCCGAAAGAC AACCCGAGCTTCAACGGCGTTGTTAGCCATATCTATACCCTGGGTCGGAGACGTTGGCCT GAAGCAGTTA
	GDH_DI_175-232_insertion181	TCCGACGGGGAGTATACGTCTCCCCAACTGGCATACCTGTTTCTGAGCGGGAGACCGGGG TCTCTGAGCCCGAACCAAGCACAACATACCCCGACCCAACAAGAACTGAACGGCAAAGAC TACCACACCTACATGGGCAAAGTTCTGCGTCTGAATCTGGACGGTAGCATTCCGAAAGAC AACCCGAGCTTCAACGGCGTTGTTAGCCATATCTATACCCTGGGTCGGAGACGTTGGCCT GAAGCAGTTA
	GDH_DI_175-232_insertion182	TCCGACGGGGAGTATACGTCTCCCCAACTGGCATACCTGTTTCTGCCGAGCGGGAGACCG GGGTCTCTGAGCAACCAAGCACAACATACCCCGACCCAACAAGAACTGAACGGCAAAGAC TACCACACCTACATGGGCAAAGTTCTGCGTCTGAATCTGGACGGTAGCATTCCGAAAGAC AACCCGAGCTTCAACGGCGTTGTTAGCCATATCTATACCCTGGGTCGGAGACGTTGGCCT GAAGCAGTTA
	GDH_DI_175-232_insertion183	TCCGACGGGGAGTATACGTCTCCCCAACTGGCATACCTGTTTCTGCCGAACAGCGGGAGA CCGGGGTCTCTGAGCCAAGCACAACATACCCCGACCCAACAAGAACTGAACGGCAAAGAC TACCACACCTACATGGGCAAAGTTCTGCGTCTGAATCTGGACGGTAGCATTCCGAAAGAC AACCCGAGCTTCAACGGCGTTGTTAGCCATATCTATACCCTGGGTCGGAGACGTTGGCCT GAAGCAGTTA
	GDH_DI_175-232_insertion184	TCCGACGGGGAGTATACGTCTCCCCAACTGGCATACCTGTTTCTGCCGAACCAAAGCGGG AGACCGGGGTCTCTGAGCGCACAACATACCCCGACCCAACAAGAACTGAACGGCAAAGAC TACCACACCTACATGGGCAAAGTTCTGCGTCTGAATCTGGACGGTAGCATTCCGAAAGAC AACCCGAGCTTCAACGGCGTTGTTAGCCATATCTATACCCTGGGTCGGAGACGTTGGCCT GAAGCAGTTA
	GDH_DI_175-232_insertion185	TCCGACGGGGAGTATACGTCTCCCCAACTGGCATACCTGTTTCTGCCGAACCAAGCAAGC GGGAGACCGGGGTCTCTGAGCCAACATACCCCGACCCAACAAGAACTGAACGGCAAAGAC TACCACACCTACATGGGCAAAGTTCTGCGTCTGAATCTGGACGGTAGCATTCCGAAAGAC AACCCGAGCTTCAACGGCGTTGTTAGCCATATCTATACCCTGGGTCGGAGACGTTGGCCT GAAGCAGTTA
	GDH_DI_175-232_insertion186	TCCGACGGGGAGTATACGTCTCCCCAACTGGCATACCTGTTTCTGCCGAACCAAGCACAA AGCGGGAGACCGGGGTCTCTGAGCCATACCCCGACCCAACAAGAACTGAACGGCAAAGAC TACCACACCTACATGGGCAAAGTTCTGCGTCTGAATCTGGACGGTAGCATTCCGAAAGAC AACCCGAGCTTCAACGGCGTTGTTAGCCATATCTATACCCTGGGTCGGAGACGTTGGCCT GAAGCAGTTA
	GDH_DI_175-232_insertion187	TCCGACGGGGAGTATACGTCTCCCCAACTGGCATACCTGTTTCTGCCGAACCAAGCACAA CATAGCGGGAGACCGGGGTCTCTGAGCACCCCGACCCAACAAGAACTGAACGGCAAAGAC TACCACACCTACATGGGCAAAGTTCTGCGTCTGAATCTGGACGGTAGCATTCCGAAAGAC AACCCGAGCTTCAACGGCGTTGTTAGCCATATCTATACCCTGGGTCGGAGACGTTGGCCT GAAGCAGTTA
	GDH_DI_175-232_insertion188	TCCGACGGGGAGTATACGTCTCCCCAACTGGCATACCTGTTTCTGCCGAACCAAGCACAA CATACCAGCGGGAGACCGGGGTCTCTGAGCCCGACCCAACAAGAACTGAACGGCAAAGAC TACCACACCTACATGGGCAAAGTTCTGCGTCTGAATCTGGACGGTAGCATTCCGAAAGAC AACCCGAGCTTCAACGGCGTTGTTAGCCATATCTATACCCTGGGTCGGAGACGTTGGCCT GAAGCAGTTA
	GDH_DI_175-232_insertion189	TCCGACGGGGAGTATACGTCTCCCCAACTGGCATACCTGTTTCTGCCGAACCAAGCACAA CATACCCCGAGCGGGAGACCGGGGTCTCTGAGCACCCAACAAGAACTGAACGGCAAAGAC TACCACACCTACATGGGCAAAGTTCTGCGTCTGAATCTGGACGGTAGCATTCCGAAAGAC AACCCGAGCTTCAACGGCGTTGTTAGCCATATCTATACCCTGGGTCGGAGACGTTGGCCT GAAGCAGTTA
	GDH_DI_175-232_insertion190	TCCGACGGGGAGTATACGTCTCCCCAACTGGCATACCTGTTTCTGCCGAACCAAGCACAA CATACCCCGACCAGCGGGAGACCGGGGTCTCTGAGCCAACAAGAACTGAACGGCAAAGAC TACCACACCTACATGGGCAAAGTTCTGCGTCTGAATCTGGACGGTAGCATTCCGAAAGAC AACCCGAGCTTCAACGGCGTTGTTAGCCATATCTATACCCTGGGTCGGAGACGTTGGCCT GAAGCAGTTA
	GDH_DI_175-232_insertion191	TCCGACGGGGAGTATACGTCTCCCCAACTGGCATACCTGTTTCTGCCGAACCAAGCACAA CATACCCCGACCCAAAGCGGGAGACCGGGGTCTCTGAGCCAAGAACTGAACGGCAAAGAC TACCACACCTACATGGGCAAAGTTCTGCGTCTGAATCTGGACGGTAGCATTCCGAAAGAC AACCCGAGCTTCAACGGCGTTGTTAGCCATATCTATACCCTGGGTCGGAGACGTTGGCCT GAAGCAGTTA
	GDH_DI_175-232_insertion192	TCCGACGGGGAGTATACGTCTCCCCAACTGGCATACCTGTTTCTGCCGAACCAAGCACAA CATACCCCGACCCAACAAAGCGGGAGACCGGGGTCTCTGAGCGAACTGAACGGCAAAGAC TACCACACCTACATGGGCAAAGTTCTGCGTCTGAATCTGGACGGTAGCATTCCGAAAGAC AACCCGAGCTTCAACGGCGTTGTTAGCCATATCTATACCCTGGGTCGGAGACGTTGGCCT GAAGCAGTTA
	GDH_DI_175-232_insertion193	TCCGACGGGGAGTATACGTCTCCCCAACTGGCATACCTGTTTCTGCCGAACCAAGCACAA CATACCCCGACCCAACAAGAAAGCGGGAGACCGGGGTCTCTGAGCCTGAACGGCAAAGAC TACCACACCTACATGGGCAAAGTTCTGCGTCTGAATCTGGACGGTAGCATTCCGAAAGAC AACCCGAGCTTCAACGGCGTTGTTAGCCATATCTATACCCTGGGTCGGAGACGTTGGCCT GAAGCAGTTA
	GDH_DI_175-232_insertion194	TCCGACGGGGAGTATACGTCTCCCCAACTGGCATACCTGTTTCTGCCGAACCAAGCACAA CATACCCCGACCCAACAAGAACTGAGCGGGAGACCGGGGTCTCTGAGCAACGGCAAAGAC TACCACACCTACATGGGCAAAGTTCTGCGTCTGAATCTGGACGGTAGCATTCCGAAAGAC AACCCGAGCTTCAACGGCGTTGTTAGCCATATCTATACCCTGGGTCGGAGACGTTGGCCT GAAGCAGTTA
	GDH_DI_175-232_insertion195	TCCGACGGGGAGTATACGTCTCCCCAACTGGCATACCTGTTTCTGCCGAACCAAGCACAA CATACCCCGACCCAACAAGAACTGAACAGCGGGAGACCGGGGTCTCTGAGCGGCAAAGAC TACCACACCTACATGGGCAAAGTTCTGCGTCTGAATCTGGACGGTAGCATTCCGAAAGAC AACCCGAGCTTCAACGGCGTTGTTAGCCATATCTATACCCTGGGTCGGAGACGTTGGCCT GAAGCAGTTA
	GDH_DI_175-232_insertion196	TCCGACGGGGAGTATACGTCTCCCCAACTGGCATACCTGTTTCTGCCGAACCAAGCACAA CATACCCCGACCCAACAAGAACTGAACGGCAGCGGGAGACCGGGGTCTCTGAGCAAAGAC TACCACACCTACATGGGCAAAGTTCTGCGTCTGAATCTGGACGGTAGCATTCCGAAAGAC AACCCGAGCTTCAACGGCGTTGTTAGCCATATCTATACCCTGGGTCGGAGACGTTGGCCT GAAGCAGTTA
	GDH_DI_175-232_insertion197	TCCGACGGGGAGTATACGTCTCCCCAACTGGCATACCTGTTTCTGCCGAACCAAGCACAA CATACCCCGACCCAACAAGAACTGAACGGCAAAAGCGGGAGACCGGGGTCTCTGAGCGAC TACCACACCTACATGGGCAAAGTTCTGCGTCTGAATCTGGACGGTAGCATTCCGAAAGAC AACCCGAGCTTCAACGGCGTTGTTAGCCATATCTATACCCTGGGTCGGAGACGTTGGCCT GAAGCAGTTA
	GDH_DI_175-232_insertion198	TCCGACGGGGAGTATACGTCTCCCCAACTGGCATACCTGTTTCTGCCGAACCAAGCACAA CATACCCCGACCCAACAAGAACTGAACGGCAAAGACAGCGGGAGACCGGGGTCTCTGAGC TACCACACCTACATGGGCAAAGTTCTGCGTCTGAATCTGGACGGTAGCATTCCGAAAGAC AACCCGAGCTTCAACGGCGTTGTTAGCCATATCTATACCCTGGGTCGGAGACGTTGGCCT GAAGCAGTTA
	GDH_DI_175-232_insertion199	TCCGACGGGGAGTATACGTCTCCCCAACTGGCATACCTGTTTCTGCCGAACCAAGCACAA CATACCCCGACCCAACAAGAACTGAACGGCAAAGACTACAGCGGGAGACCGGGGTCTCTG AGCCACACCTACATGGGCAAAGTTCTGCGTCTGAATCTGGACGGTAGCATTCCGAAAGAC AACCCGAGCTTCAACGGCGTTGTTAGCCATATCTATACCCTGGGTCGGAGACGTTGGCCT GAAGCAGTTA
	GDH_DI_175-232_insertion200	TCCGACGGGGAGTATACGTCTCCCCAACTGGCATACCTGTTTCTGCCGAACCAAGCACAA CATACCCCGACCCAACAAGAACTGAACGGCAAAGACTACCACAGCGGGAGACCGGGGTCT CTGAGCACCTACATGGGCAAAGTTCTGCGTCTGAATCTGGACGGTAGCATTCCGAAAGAC AACCCGAGCTTCAACGGCGTTGTTAGCCATATCTATACCCTGGGTCGGAGACGTTGGCCT GAAGCAGTTA
	GDH_DI_175-232_insertion201	TCCGACGGGGAGTATACGTCTCCCCAACTGGCATACCTGTTTCTGCCGAACCAAGCACAA CATACCCCGACCCAACAAGAACTGAACGGCAAAGACTACCACACCAGCGGGAGACCGGGG TCTCTGAGCTACATGGGCAAAGTTCTGCGTCTGAATCTGGACGGTAGCATTCCGAAAGAC AACCCGAGCTTCAACGGCGTTGTTAGCCATATCTATACCCTGGGTCGGAGACGTTGGCCT GAAGCAGTTA
	GDH_DI_175-232_insertion202	TCCGACGGGGAGTATACGTCTCCCCAACTGGCATACCTGTTTCTGCCGAACCAAGCACAA CATACCCCGACCCAACAAGAACTGAACGGCAAAGACTACCACACCTACAGCGGGAGACCG GGGTCTCTGAGCATGGGCAAAGTTCTGCGTCTGAATCTGGACGGTAGCATTCCGAAAGAC AACCCGAGCTTCAACGGCGTTGTTAGCCATATCTATACCCTGGGTCGGAGACGTTGGCCT GAAGCAGTTA
	GDH_DI_175-232_insertion203	TCCGACGGGGAGTATACGTCTCCCCAACTGGCATACCTGTTTCTGCCGAACCAAGCACAA CATACCCCGACCCAACAAGAACTGAACGGCAAAGACTACCACACCTACATGAGCGGGAGA CCGGGGTCTCTGAGCGGCAAAGTTCTGCGTCTGAATCTGGACGGTAGCATTCCGAAAGAC AACCCGAGCTTCAACGGCGTTGTTAGCCATATCTATACCCTGGGTCGGAGACGTTGGCCT GAAGCAGTTA
	GDH_DI_175-232_insertion204	TCCGACGGGGAGTATACGTCTCCCCAACTGGCATACCTGTTTCTGCCGAACCAAGCACAA CATACCCCGACCCAACAAGAACTGAACGGCAAAGACTACCACACCTACATGGGCAGCGGG AGACCGGGGTCTCTGAGCAAAGTTCTGCGTCTGAATCTGGACGGTAGCATTCCGAAAGAC AACCCGAGCTTCAACGGCGTTGTTAGCCATATCTATACCCTGGGTCGGAGACGTTGGCCT GAAGCAGTTA
	GDH_DI_175-232_insertion205	TCCGACGGGGAGTATACGTCTCCCCAACTGGCATACCTGTTTCTGCCGAACCAAGCACAA CATACCCCGACCCAACAAGAACTGAACGGCAAAGACTACCACACCTACATGGGCAAAAGC GGGAGACCGGGGTCTCTGAGCGTTCTGCGTCTGAATCTGGACGGTAGCATTCCGAAAGAC AACCCGAGCTTCAACGGCGTTGTTAGCCATATCTATACCCTGGGTCGGAGACGTTGGCCT GAAGCAGTTA
	GDH_DI_175-232_insertion206	TCCGACGGGGAGTATACGTCTCCCCAACTGGCATACCTGTTTCTGCCGAACCAAGCACAA CATACCCCGACCCAACAAGAACTGAACGGCAAAGACTACCACACCTACATGGGCAAAGTT AGCGGGAGACCGGGGTCTCTGAGCCTGCGTCTGAATCTGGACGGTAGCATTCCGAAAGAC AACCCGAGCTTCAACGGCGTTGTTAGCCATATCTATACCCTGGGTCGGAGACGTTGGCCT GAAGCAGTTA
	GDH_DI_175-232_insertion207	TCCGACGGGGAGTATACGTCTCCCCAACTGGCATACCTGTTTCTGCCGAACCAAGCACAA CATACCCCGACCCAACAAGAACTGAACGGCAAAGACTACCACACCTACATGGGCAAAGTT CTGAGCGGGAGACCGGGGTCTCTGAGCCGTCTGAATCTGGACGGTAGCATTCCGAAAGAC AACCCGAGCTTCAACGGCGTTGTTAGCCATATCTATACCCTGGGTCGGAGACGTTGGCCT GAAGCAGTTA
	GDH_DI_175-232_insertion208	TCCGACGGGGAGTATACGTCTCCCCAACTGGCATACCTGTTTCTGCCGAACCAAGCACAA CATACCCCGACCCAACAAGAACTGAACGGCAAAGACTACCACACCTACATGGGCAAAGTT CTGCGTAGCGGGAGACCGGGGTCTCTGAGCCTGAATCTGGACGGTAGCATTCCGAAAGAC AACCCGAGCTTCAACGGCGTTGTTAGCCATATCTATACCCTGGGTCGGAGACGTTGGCCT GAAGCAGTTA
	GDH_DI_175-232_insertion209	TCCGACGGGGAGTATACGTCTCCCCAACTGGCATACCTGTTTCTGCCGAACCAAGCACAA CATACCCCGACCCAACAAGAACTGAACGGCAAAGACTACCACACCTACATGGGCAAAGTT CTGCGTCTGAGCGGGAGACCGGGGTCTCTGAGCAATCTGGACGGTAGCATTCCGAAAGAC AACCCGAGCTTCAACGGCGTTGTTAGCCATATCTATACCCTGGGTCGGAGACGTTGGCCT GAAGCAGTTA
	GDH_DI_175-232_insertion210	TCCGACGGGGAGTATACGTCTCCCCAACTGGCATACCTGTTTCTGCCGAACCAAGCACAA CATACCCCGACCCAACAAGAACTGAACGGCAAAGACTACCACACCTACATGGGCAAAGTT CTGCGTCTGAATAGCGGGAGACCGGGGTCTCTGAGCCTGGACGGTAGCATTCCGAAAGAC AACCCGAGCTTCAACGGCGTTGTTAGCCATATCTATACCCTGGGTCGGAGACGTTGGCCT GAAGCAGTTA
	GDH_DI_175-232_insertion211	TCCGACGGGGAGTATACGTCTCCCCAACTGGCATACCTGTTTCTGCCGAACCAAGCACAA CATACCCCGACCCAACAAGAACTGAACGGCAAAGACTACCACACCTACATGGGCAAAGTT CTGCGTCTGAATCTGAGCGGGAGACCGGGGTCTCTGAGCGACGGTAGCATTCCGAAAGAC AACCCGAGCTTCAACGGCGTTGTTAGCCATATCTATACCCTGGGTCGGAGACGTTGGCCT GAAGCAGTTA
	GDH_DI_175-232_insertion212	TCCGACGGGGAGTATACGTCTCCCCAACTGGCATACCTGTTTCTGCCGAACCAAGCACAA CATACCCCGACCCAACAAGAACTGAACGGCAAAGACTACCACACCTACATGGGCAAAGTT CTGCGTCTGAATCTGGACAGCGGGAGACCGGGGTCTCTGAGCGGTAGCATTCCGAAAGAC AACCCGAGCTTCAACGGCGTTGTTAGCCATATCTATACCCTGGGTCGGAGACGTTGGCCT GAAGCAGTTA
	GDH_DI_175-232_insertion213	TCCGACGGGGAGTATACGTCTCCCCAACTGGCATACCTGTTTCTGCCGAACCAAGCACAA CATACCCCGACCCAACAAGAACTGAACGGCAAAGACTACCACACCTACATGGGCAAAGTT CTGCGTCTGAATCTGGACGGTAGCGGGAGACCGGGGTCTCTGAGCAGCATTCCGAAAGAC AACCCGAGCTTCAACGGCGTTGTTAGCCATATCTATACCCTGGGTCGGAGACGTTGGCCT GAAGCAGTTA
	GDH_DI_175-232_insertion214	TCCGACGGGGAGTATACGTCTCCCCAACTGGCATACCTGTTTCTGCCGAACCAAGCACAA CATACCCCGACCCAACAAGAACTGAACGGCAAAGACTACCACACCTACATGGGCAAAGTT CTGCGTCTGAATCTGGACGGTAGCAGCGGGAGACCGGGGTCTCTGAGCATTCCGAAAGAC AACCCGAGCTTCAACGGCGTTGTTAGCCATATCTATACCCTGGGTCGGAGACGTTGGCCT GAAGCAGTTA
	GDH_DI_175-232_insertion215	TCCGACGGGGAGTATACGTCTCCCCAACTGGCATACCTGTTTCTGCCGAACCAAGCACAA CATACCCCGACCCAACAAGAACTGAACGGCAAAGACTACCACACCTACATGGGCAAAGTT CTGCGTCTGAATCTGGACGGTAGCATTAGCGGGAGACCGGGGTCTCTGAGCCCGAAAGAC AACCCGAGCTTCAACGGCGTTGTTAGCCATATCTATACCCTGGGTCGGAGACGTTGGCCT GAAGCAGTTA
	GDH_DI_175-232_insertion216	TCCGACGGGGAGTATACGTCTCCCCAACTGGCATACCTGTTTCTGCCGAACCAAGCACAA CATACCCCGACCCAACAAGAACTGAACGGCAAAGACTACCACACCTACATGGGCAAAGTT CTGCGTCTGAATCTGGACGGTAGCATTCCGAGCGGGAGACCGGGGTCTCTGAGCAAAGAC AACCCGAGCTTCAACGGCGTTGTTAGCCATATCTATACCCTGGGTCGGAGACGTTGGCCT GAAGCAGTTA
	GDH_DI_175-232_insertion217	TCCGACGGGGAGTATACGTCTCCCCAACTGGCATACCTGTTTCTGCCGAACCAAGCACAA CATACCCCGACCCAACAAGAACTGAACGGCAAAGACTACCACACCTACATGGGCAAAGTT CTGCGTCTGAATCTGGACGGTAGCATTCCGAAAAGCGGGAGACCGGGGTCTCTGAGCGAC AACCCGAGCTTCAACGGCGTTGTTAGCCATATCTATACCCTGGGTCGGAGACGTTGGCCT GAAGCAGTTA
	GDH_DI_175-232_insertion218	TCCGACGGGGAGTATACGTCTCCCCAACTGGCATACCTGTTTCTGCCGAACCAAGCACAA CATACCCCGACCCAACAAGAACTGAACGGCAAAGACTACCACACCTACATGGGCAAAGTT CTGCGTCTGAATCTGGACGGTAGCATTCCGAAAGACAGCGGGAGACCGGGGTCTCTGAGC AACCCGAGCTTCAACGGCGTTGTTAGCCATATCTATACCCTGGGTCGGAGACGTTGGCCT GAAGCAGTTA
	GDH_DI_175-232_insertion219	TCCGACGGGGAGTATACGTCTCCCCAACTGGCATACCTGTTTCTGCCGAACCAAGCACAA CATACCCCGACCCAACAAGAACTGAACGGCAAAGACTACCACACCTACATGGGCAAAGTT CTGCGTCTGAATCTGGACGGTAGCATTCCGAAAGACAACAGCGGGAGACCGGGGTCTCTG AGCCCGAGCTTCAACGGCGTTGTTAGCCATATCTATACCCTGGGTCGGAGACGTTGGCCT GAAGCAGTTA
	GDH_DI_175-232_insertion220	TCCGACGGGGAGTATACGTCTCCCCAACTGGCATACCTGTTTCTGCCGAACCAAGCACAA CATACCCCGACCCAACAAGAACTGAACGGCAAAGACTACCACACCTACATGGGCAAAGTT CTGCGTCTGAATCTGGACGGTAGCATTCCGAAAGACAACCCGAGCGGGAGACCGGGGTCT CTGAGCAGCTTCAACGGCGTTGTTAGCCATATCTATACCCTGGGTCGGAGACGTTGGCCT GAAGCAGTTA
	GDH_DI_175-232_insertion221	TCCGACGGGGAGTATACGTCTCCCCAACTGGCATACCTGTTTCTGCCGAACCAAGCACAA CATACCCCGACCCAACAAGAACTGAACGGCAAAGACTACCACACCTACATGGGCAAAGTT CTGCGTCTGAATCTGGACGGTAGCATTCCGAAAGACAACCCGAGCAGCGGGAGACCGGGG TCTCTGAGCTTCAACGGCGTTGTTAGCCATATCTATACCCTGGGTCGGAGACGTTGGCCT GAAGCAGTTA
	GDH_DI_175-232_insertion222	TCCGACGGGGAGTATACGTCTCCCCAACTGGCATACCTGTTTCTGCCGAACCAAGCACAA CATACCCCGACCCAACAAGAACTGAACGGCAAAGACTACCACACCTACATGGGCAAAGTT CTGCGTCTGAATCTGGACGGTAGCATTCCGAAAGACAACCCGAGCTTCAGCGGGAGACCG GGGTCTCTGAGCAACGGCGTTGTTAGCCATATCTATACCCTGGGTCGGAGACGTTGGCCT GAAGCAGTTA
	GDH_DI_175-232_insertion223	TCCGACGGGGAGTATACGTCTCCCCAACTGGCATACCTGTTTCTGCCGAACCAAGCACAA CATACCCCGACCCAACAAGAACTGAACGGCAAAGACTACCACACCTACATGGGCAAAGTT CTGCGTCTGAATCTGGACGGTAGCATTCCGAAAGACAACCCGAGCTTCAACAGCGGGAGA CCGGGGTCTCTGAGCGGCGTTGTTAGCCATATCTATACCCTGGGTCGGAGACGTTGGCCT GAAGCAGTTA
	GDH_DI_175-232_insertion224	TCCGACGGGGAGTATACGTCTCCCCAACTGGCATACCTGTTTCTGCCGAACCAAGCACAA CATACCCCGACCCAACAAGAACTGAACGGCAAAGACTACCACACCTACATGGGCAAAGTT CTGCGTCTGAATCTGGACGGTAGCATTCCGAAAGACAACCCGAGCTTCAACGGCAGCGGG AGACCGGGGTCTCTGAGCGTTGTTAGCCATATCTATACCCTGGGTCGGAGACGTTGGCCT GAAGCAGTTA
	GDH_DI_175-232_insertion225	TCCGACGGGGAGTATACGTCTCCCCAACTGGCATACCTGTTTCTGCCGAACCAAGCACAA CATACCCCGACCCAACAAGAACTGAACGGCAAAGACTACCACACCTACATGGGCAAAGTT CTGCGTCTGAATCTGGACGGTAGCATTCCGAAAGACAACCCGAGCTTCAACGGCGTTAGC GGGAGACCGGGGTCTCTGAGCGTTAGCCATATCTATACCCTGGGTCGGAGACGTTGGCCT GAAGCAGTTA
	GDH_DI_175-232_insertion226	TCCGACGGGGAGTATACGTCTCCCCAACTGGCATACCTGTTTCTGCCGAACCAAGCACAA CATACCCCGACCCAACAAGAACTGAACGGCAAAGACTACCACACCTACATGGGCAAAGTT CTGCGTCTGAATCTGGACGGTAGCATTCCGAAAGACAACCCGAGCTTCAACGGCGTTGTT AGCGGGAGACCGGGGTCTCTGAGCAGCCATATCTATACCCTGGGTCGGAGACGTTGGCCT GAAGCAGTTA
	GDH_DI_175-232_insertion227	TCCGACGGGGAGTATACGTCTCCCCAACTGGCATACCTGTTTCTGCCGAACCAAGCACAA CATACCCCGACCCAACAAGAACTGAACGGCAAAGACTACCACACCTACATGGGCAAAGTT CTGCGTCTGAATCTGGACGGTAGCATTCCGAAAGACAACCCGAGCTTCAACGGCGTTGTT AGCAGCGGGAGACCGGGGTCTCTGAGCCATATCTATACCCTGGGTCGGAGACGTTGGCCT GAAGCAGTTA
	GDH_DI_175-232_insertion228	TCCGACGGGGAGTATACGTCTCCCCAACTGGCATACCTGTTTCTGCCGAACCAAGCACAA CATACCCCGACCCAACAAGAACTGAACGGCAAAGACTACCACACCTACATGGGCAAAGTT CTGCGTCTGAATCTGGACGGTAGCATTCCGAAAGACAACCCGAGCTTCAACGGCGTTGTT AGCCATAGCGGGAGACCGGGGTCTCTGAGCATCTATACCCTGGGTCGGAGACGTTGGCCT GAAGCAGTTA
	GDH_DI_175-232_insertion229	TCCGACGGGGAGTATACGTCTCCCCAACTGGCATACCTGTTTCTGCCGAACCAAGCACAA CATACCCCGACCCAACAAGAACTGAACGGCAAAGACTACCACACCTACATGGGCAAAGTT CTGCGTCTGAATCTGGACGGTAGCATTCCGAAAGACAACCCGAGCTTCAACGGCGTTGTT AGCCATATCAGCGGGAGACCGGGGTCTCTGAGCTATACCCTGGGTCGGAGACGTTGGCCT GAAGCAGTTA
	GDH_DI_175-232_insertion230	TCCGACGGGGAGTATACGTCTCCCCAACTGGCATACCTGTTTCTGCCGAACCAAGCACAA CATACCCCGACCCAACAAGAACTGAACGGCAAAGACTACCACACCTACATGGGCAAAGTT CTGCGTCTGAATCTGGACGGTAGCATTCCGAAAGACAACCCGAGCTTCAACGGCGTTGTT AGCCATATCTATAGCGGGAGACCGGGGTCTCTGAGCACCCTGGGTCGGAGACGTTGGCCT GAAGCAGTTA
	GDH_DI_175-232_insertion231	TCCGACGGGGAGTATACGTCTCCCCAACTGGCATACCTGTTTCTGCCGAACCAAGCACAA CATACCCCGACCCAACAAGAACTGAACGGCAAAGACTACCACACCTACATGGGCAAAGTT CTGCGTCTGAATCTGGACGGTAGCATTCCGAAAGACAACCCGAGCTTCAACGGCGTTGTT AGCCATATCTATACCAGCGGGAGACCGGGGTCTCTGAGCCTGGGTCGGAGACGTTGGCCT GAAGCAGTTA
	GDH_DI_175-232_insertion232	TCCGACGGGGAGTATACGTCTCCCCAACTGGCATACCTGTTTCTGCCGAACCAAGCACAA CATACCCCGACCCAACAAGAACTGAACGGCAAAGACTACCACACCTACATGGGCAAAGTT CTGCGTCTGAATCTGGACGGTAGCATTCCGAAAGACAACCCGAGCTTCAACGGCGTTGTT AGCCATATCTATACCCTGAGCGGGAGACCGGGGTCTCTGAGCGGTCGGAGACGTTGGCCT GAAGCAGTTA
	GDH_DI_233-289_insertion233	CATGTTTAGGAACGCTACCGTCTCCGGGTAGCGGGAGACCGGGGTCTCTGAGCCACCGTA ATCCGCAAGGTCTGGCATTTACCCCGAACGGTAAACTGCTGCAGTCTGAACAGGGTCCGA ATTCTGACGACGAAATCAACCTGATCGTTAAAGGCGGCAATTACGGTTGGCCGAACGTTG CAGGCTATAAAGACGATAGCGGCTATGCATACGCGAATTATAGCGGGAGACGGGGAGGGA ACGGAGATTA
	GDH_DI_233-289_insertion234	CATGTTTAGGAACGCTACCGTCTCCGGGTCACAGCGGGAGACCGGGGTCTCTGAGCCGTA ATCCGCAAGGTCTGGCATTTACCCCGAACGGTAAACTGCTGCAGTCTGAACAGGGTCCGA ATTCTGACGACGAAATCAACCTGATCGTTAAAGGCGGCAATTACGGTTGGCCGAACGTTG CAGGCTATAAAGACGATAGCGGCTATGCATACGCGAATTATAGCGGGAGACGGGGAGGGA ACGGAGATTA
	GDH_DI_233-289_insertion235	CATGTTTAGGAACGCTACCGTCTCCGGGTCACCGTAGCGGGAGACCGGGGTCTCTGAGCA ATCCGCAAGGTCTGGCATTTACCCCGAACGGTAAACTGCTGCAGTCTGAACAGGGTCCGA ATTCTGACGACGAAATCAACCTGATCGTTAAAGGCGGCAATTACGGTTGGCCGAACGTTG CAGGCTATAAAGACGATAGCGGCTATGCATACGCGAATTATAGCGGGAGACGGGGAGGGA ACGGAGATTA
	GDH_DI_233-289_insertion236	CATGTTTAGGAACGCTACCGTCTCCGGGTCACCGTAATAGCGGGAGACCGGGGTCTCTGA GCCCGCAAGGTCTGGCATTTACCCCGAACGGTAAACTGCTGCAGTCTGAACAGGGTCCGA ATTCTGACGACGAAATCAACCTGATCGTTAAAGGCGGCAATTACGGTTGGCCGAACGTTG CAGGCTATAAAGACGATAGCGGCTATGCATACGCGAATTATAGCGGGAGACGGGGAGGGA ACGGAGATTA
	GDH_DI_233-289_insertion237	CATGTTTAGGAACGCTACCGTCTCCGGGTCACCGTAATCCGAGCGGGAGACCGGGGTCTC TGAGCCAAGGTCTGGCATTTACCCCGAACGGTAAACTGCTGCAGTCTGAACAGGGTCCGA ATTCTGACGACGAAATCAACCTGATCGTTAAAGGCGGCAATTACGGTTGGCCGAACGTTG CAGGCTATAAAGACGATAGCGGCTATGCATACGCGAATTATAGCGGGAGACGGGGAGGGA ACGGAGATTA
	GDH_DI_233-289_insertion238	CATGTTTAGGAACGCTACCGTCTCCGGGTCACCGTAATCCGCAAAGCGGGAGACCGGGGT CTCTGAGCGGTCTGGCATTTACCCCGAACGGTAAACTGCTGCAGTCTGAACAGGGTCCGA ATTCTGACGACGAAATCAACCTGATCGTTAAAGGCGGCAATTACGGTTGGCCGAACGTTG CAGGCTATAAAGACGATAGCGGCTATGCATACGCGAATTATAGCGGGAGACGGGGAGGGA ACGGAGATTA
	GDH_DI_233-289_insertion239	CATGTTTAGGAACGCTACCGTCTCCGGGTCACCGTAATCCGCAAGGTAGCGGGAGACCGG GGTCTCTGAGCCTGGCATTTACCCCGAACGGTAAACTGCTGCAGTCTGAACAGGGTCCGA ATTCTGACGACGAAATCAACCTGATCGTTAAAGGCGGCAATTACGGTTGGCCGAACGTTG CAGGCTATAAAGACGATAGCGGCTATGCATACGCGAATTATAGCGGGAGACGGGGAGGGA ACGGAGATTA
	GDH_DI_233-289_insertion240	CATGTTTAGGAACGCTACCGTCTCCGGGTCACCGTAATCCGCAAGGTCTGAGCGGGAGAC CGGGGTCTCTGAGCGCATTTACCCCGAACGGTAAACTGCTGCAGTCTGAACAGGGTCCGA ATTCTGACGACGAAATCAACCTGATCGTTAAAGGCGGCAATTACGGTTGGCCGAACGTTG CAGGCTATAAAGACGATAGCGGCTATGCATACGCGAATTATAGCGGGAGACGGGGAGGGA ACGGAGATTA
	GDH_DI_233-289_insertion241	CATGTTTAGGAACGCTACCGTCTCCGGGTCACCGTAATCCGCAAGGTCTGGCAAGCGGGA GACCGGGGTCTCTGAGCTTTACCCCGAACGGTAAACTGCTGCAGTCTGAACAGGGTCCGA ATTCTGACGACGAAATCAACCTGATCGTTAAAGGCGGCAATTACGGTTGGCCGAACGTTG CAGGCTATAAAGACGATAGCGGCTATGCATACGCGAATTATAGCGGGAGACGGGGAGGGA ACGGAGATTA
	GDH_DI_233-289_insertion242	CATGTTTAGGAACGCTACCGTCTCCGGGTCACCGTAATCCGCAAGGTCTGGCATTTAGCG GGAGACCGGGGTCTCTGAGCACCCCGAACGGTAAACTGCTGCAGTCTGAACAGGGTCCGA ATTCTGACGACGAAATCAACCTGATCGTTAAAGGCGGCAATTACGGTTGGCCGAACGTTG CAGGCTATAAAGACGATAGCGGCTATGCATACGCGAATTATAGCGGGAGACGGGGAGGGA ACGGAGATTA
	GDH_DI_233-289_insertion243	CATGTTTAGGAACGCTACCGTCTCCGGGTCACCGTAATCCGCAAGGTCTGGCATTTACCA GCGGGAGACCGGGGTCTCTGAGCCCGAACGGTAAACTGCTGCAGTCTGAACAGGGTCCGA ATTCTGACGACGAAATCAACCTGATCGTTAAAGGCGGCAATTACGGTTGGCCGAACGTTG CAGGCTATAAAGACGATAGCGGCTATGCATACGCGAATTATAGCGGGAGACGGGGAGGGA ACGGAGATTA
	GDH_DI_233-289_insertion244	CATGTTTAGGAACGCTACCGTCTCCGGGTCACCGTAATCCGCAAGGTCTGGCATTTACCC CGAGCGGGAGACCGGGGTCTCTGAGCAACGGTAAACTGCTGCAGTCTGAACAGGGTCCGA ATTCTGACGACGAAATCAACCTGATCGTTAAAGGCGGCAATTACGGTTGGCCGAACGTTG CAGGCTATAAAGACGATAGCGGCTATGCATACGCGAATTATAGCGGGAGACGGGGAGGGA ACGGAGATTA
	GDH_DI_233-289_insertion245	CATGTTTAGGAACGCTACCGTCTCCGGGTCACCGTAATCCGCAAGGTCTGGCATTTACCC CGAACAGCGGGAGACCGGGGTCTCTGAGCGGTAAACTGCTGCAGTCTGAACAGGGTCCGA ATTCTGACGACGAAATCAACCTGATCGTTAAAGGCGGCAATTACGGTTGGCCGAACGTTG CAGGCTATAAAGACGATAGCGGCTATGCATACGCGAATTATAGCGGGAGACGGGGAGGGA ACGGAGATTA
	GDH_DI_233-289_insertion246	CATGTTTAGGAACGCTACCGTCTCCGGGTCACCGTAATCCGCAAGGTCTGGCATTTACCC CGAACGGTAGCGGGAGACCGGGGTCTCTGAGCAAACTGCTGCAGTCTGAACAGGGTCCGA ATTCTGACGACGAAATCAACCTGATCGTTAAAGGCGGCAATTACGGTTGGCCGAACGTTG CAGGCTATAAAGACGATAGCGGCTATGCATACGCGAATTATAGCGGGAGACGGGGAGGGA ACGGAGATTA
	GDH_DI_233-289_insertion247	CATGTTTAGGAACGCTACCGTCTCCGGGTCACCGTAATCCGCAAGGTCTGGCATTTACCC CGAACGGTAAAAGCGGGAGACCGGGGTCTCTGAGCCTGCTGCAGTCTGAACAGGGTCCGA ATTCTGACGACGAAATCAACCTGATCGTTAAAGGCGGCAATTACGGTTGGCCGAACGTTG CAGGCTATAAAGACGATAGCGGCTATGCATACGCGAATTATAGCGGGAGACGGGGAGGGA ACGGAGATTA
	GDH_DI_233-289_insertion248	CATGTTTAGGAACGCTACCGTCTCCGGGTCACCGTAATCCGCAAGGTCTGGCATTTACCC CGAACGGTAAACTGAGCGGGAGACCGGGGTCTCTGAGCCTGCAGTCTGAACAGGGTCCGA ATTCTGACGACGAAATCAACCTGATCGTTAAAGGCGGCAATTACGGTTGGCCGAACGTTG CAGGCTATAAAGACGATAGCGGCTATGCATACGCGAATTATAGCGGGAGACGGGGAGGGA ACGGAGATTA
	GDH_DI_233-289_insertion249	CATGTTTAGGAACGCTACCGTCTCCGGGTCACCGTAATCCGCAAGGTCTGGCATTTACCC CGAACGGTAAACTGCTGAGCGGGAGACCGGGGTCTCTGAGCCAGTCTGAACAGGGTCCGA ATTCTGACGACGAAATCAACCTGATCGTTAAAGGCGGCAATTACGGTTGGCCGAACGTTG CAGGCTATAAAGACGATAGCGGCTATGCATACGCGAATTATAGCGGGAGACGGGGAGGGA ACGGAGATTA
	GDH_DI_233-289_insertion250	CATGTTTAGGAACGCTACCGTCTCCGGGTCACCGTAATCCGCAAGGTCTGGCATTTACCC CGAACGGTAAACTGCTGCAGAGCGGGAGACCGGGGTCTCTGAGCTCTGAACAGGGTCCGA ATTCTGACGACGAAATCAACCTGATCGTTAAAGGCGGCAATTACGGTTGGCCGAACGTTG CAGGCTATAAAGACGATAGCGGCTATGCATACGCGAATTATAGCGGGAGACGGGGAGGGA ACGGAGATTA
	GDH_DI_233-289_insertion251	CATGTTTAGGAACGCTACCGTCTCCGGGTCACCGTAATCCGCAAGGTCTGGCATTTACCC CGAACGGTAAACTGCTGCAGTCTAGCGGGAGACCGGGGTCTCTGAGCGAACAGGGTCCGA ATTCTGACGACGAAATCAACCTGATCGTTAAAGGCGGCAATTACGGTTGGCCGAACGTTG CAGGCTATAAAGACGATAGCGGCTATGCATACGCGAATTATAGCGGGAGACGGGGAGGGA ACGGAGATTA
	GDH_DI_233-289_insertion252	CATGTTTAGGAACGCTACCGTCTCCGGGTCACCGTAATCCGCAAGGTCTGGCATTTACCC CGAACGGTAAACTGCTGCAGTCTGAAAGCGGGAGACCGGGGTCTCTGAGCCAGGGTCCGA ATTCTGACGACGAAATCAACCTGATCGTTAAAGGCGGCAATTACGGTTGGCCGAACGTTG CAGGCTATAAAGACGATAGCGGCTATGCATACGCGAATTATAGCGGGAGACGGGGAGGGA ACGGAGATTA
	GDH_DI_233-289_insertion253	CATGTTTAGGAACGCTACCGTCTCCGGGTCACCGTAATCCGCAAGGTCTGGCATTTACCC CGAACGGTAAACTGCTGCAGTCTGAACAGAGCGGGAGACCGGGGTCTCTGAGCGGTCCGA ATTCTGACGACGAAATCAACCTGATCGTTAAAGGCGGCAATTACGGTTGGCCGAACGTTG CAGGCTATAAAGACGATAGCGGCTATGCATACGCGAATTATAGCGGGAGACGGGGAGGGA ACGGAGATTA
	GDH_DI_233-289_insertion254	CATGTTTAGGAACGCTACCGTCTCCGGGTCACCGTAATCCGCAAGGTCTGGCATTTACCC CGAACGGTAAACTGCTGCAGTCTGAACAGGGTAGCGGGAGACCGGGGTCTCTGAGCCCGA ATTCTGACGACGAAATCAACCTGATCGTTAAAGGCGGCAATTACGGTTGGCCGAACGTTG CAGGCTATAAAGACGATAGCGGCTATGCATACGCGAATTATAGCGGGAGACGGGGAGGGA ACGGAGATTA
	GDH_DI_233-289_insertion255	CATGTTTAGGAACGCTACCGTCTCCGGGTCACCGTAATCCGCAAGGTCTGGCATTTACCC CGAACGGTAAACTGCTGCAGTCTGAACAGGGTCCGAGCGGGAGACCGGGGTCTCTGAGCA ATTCTGACGACGAAATCAACCTGATCGTTAAAGGCGGCAATTACGGTTGGCCGAACGTTG CAGGCTATAAAGACGATAGCGGCTATGCATACGCGAATTATAGCGGGAGACGGGGAGGGA ACGGAGATTA
	GDH_DI_233-289_insertion256	CATGTTTAGGAACGCTACCGTCTCCGGGTCACCGTAATCCGCAAGGTCTGGCATTTACCC CGAACGGTAAACTGCTGCAGTCTGAACAGGGTCCGAATAGCGGGAGACCGGGGTCTCTGA GCTCTGACGACGAAATCAACCTGATCGTTAAAGGCGGCAATTACGGTTGGCCGAACGTTG CAGGCTATAAAGACGATAGCGGCTATGCATACGCGAATTATAGCGGGAGACGGGGAGGGA ACGGAGATTA
	GDH_DI_233-289_insertion257	CATGTTTAGGAACGCTACCGTCTCCGGGTCACCGTAATCCGCAAGGTCTGGCATTTACCC CGAACGGTAAACTGCTGCAGTCTGAACAGGGTCCGAATTCTAGCGGGAGACCGGGGTCTC TGAGCGACGACGAAATCAACCTGATCGTTAAAGGCGGCAATTACGGTTGGCCGAACGTTG CAGGCTATAAAGACGATAGCGGCTATGCATACGCGAATTATAGCGGGAGACGGGGAGGGA ACGGAGATTA
	GDH_DI_233-289_insertion258	CATGTTTAGGAACGCTACCGTCTCCGGGTCACCGTAATCCGCAAGGTCTGGCATTTACCC CGAACGGTAAACTGCTGCAGTCTGAACAGGGTCCGAATTCTGACAGCGGGAGACCGGGGT CTCTGAGCGACGAAATCAACCTGATCGTTAAAGGCGGCAATTACGGTTGGCCGAACGTTG CAGGCTATAAAGACGATAGCGGCTATGCATACGCGAATTATAGCGGGAGACGGGGAGGGA ACGGAGATTA
	GDH_DI_233-289_insertion259	CATGTTTAGGAACGCTACCGTCTCCGGGTCACCGTAATCCGCAAGGTCTGGCATTTACCC CGAACGGTAAACTGCTGCAGTCTGAACAGGGTCCGAATTCTGACGACAGCGGGAGACCGG GGTCTCTGAGCGAAATCAACCTGATCGTTAAAGGCGGCAATTACGGTTGGCCGAACGTTG CAGGCTATAAAGACGATAGCGGCTATGCATACGCGAATTATAGCGGGAGACGGGGAGGGA ACGGAGATTA
	GDH_DI_233-289_insertion260	CATGTTTAGGAACGCTACCGTCTCCGGGTCACCGTAATCCGCAAGGTCTGGCATTTACCC CGAACGGTAAACTGCTGCAGTCTGAACAGGGTCCGAATTCTGACGACGAAAGCGGGAGAC CGGGGTCTCTGAGCATCAACCTGATCGTTAAAGGCGGCAATTACGGTTGGCCGAACGTTG CAGGCTATAAAGACGATAGCGGCTATGCATACGCGAATTATAGCGGGAGACGGGGAGGGA ACGGAGATTA
	GDH_DI_233-289_insertion261	CATGTTTAGGAACGCTACCGTCTCCGGGTCACCGTAATCCGCAAGGTCTGGCATTTACCC CGAACGGTAAACTGCTGCAGTCTGAACAGGGTCCGAATTCTGACGACGAAATCAGCGGGA GACCGGGGTCTCTGAGCAACCTGATCGTTAAAGGCGGCAATTACGGTTGGCCGAACGTTG CAGGCTATAAAGACGATAGCGGCTATGCATACGCGAATTATAGCGGGAGACGGGGAGGGA ACGGAGATTA
	GDH_DI_233-289_insertion262	CATGTTTAGGAACGCTACCGTCTCCGGGTCACCGTAATCCGCAAGGTCTGGCATTTACCC CGAACGGTAAACTGCTGCAGTCTGAACAGGGTCCGAATTCTGACGACGAAATCAACAGCG GGAGACCGGGGTCTCTGAGCCTGATCGTTAAAGGCGGCAATTACGGTTGGCCGAACGTTG CAGGCTATAAAGACGATAGCGGCTATGCATACGCGAATTATAGCGGGAGACGGGGAGGGA ACGGAGATTA
	GDH_DI_233-289_insertion263	CATGTTTAGGAACGCTACCGTCTCCGGGTCACCGTAATCCGCAAGGTCTGGCATTTACCC CGAACGGTAAACTGCTGCAGTCTGAACAGGGTCCGAATTCTGACGACGAAATCAACCTGA GCGGGAGACCGGGGTCTCTGAGCATCGTTAAAGGCGGCAATTACGGTTGGCCGAACGTTG CAGGCTATAAAGACGATAGCGGCTATGCATACGCGAATTATAGCGGGAGACGGGGAGGGA ACGGAGATTA
	GDH_DI_233-289_insertion264	CATGTTTAGGAACGCTACCGTCTCCGGGTCACCGTAATCCGCAAGGTCTGGCATTTACCC CGAACGGTAAACTGCTGCAGTCTGAACAGGGTCCGAATTCTGACGACGAAATCAACCTGA TCAGCGGGAGACCGGGGTCTCTGAGCGTTAAAGGCGGCAATTACGGTTGGCCGAACGTTG CAGGCTATAAAGACGATAGCGGCTATGCATACGCGAATTATAGCGGGAGACGGGGAGGGA ACGGAGATTA
	GDH_DI_233-289_insertion265	CATGTTTAGGAACGCTACCGTCTCCGGGTCACCGTAATCCGCAAGGTCTGGCATTTACCC CGAACGGTAAACTGCTGCAGTCTGAACAGGGTCCGAATTCTGACGACGAAATCAACCTGA TCGTTAGCGGGAGACCGGGGTCTCTGAGCAAAGGCGGCAATTACGGTTGGCCGAACGTTG CAGGCTATAAAGACGATAGCGGCTATGCATACGCGAATTATAGCGGGAGACGGGGAGGGA ACGGAGATTA
	GDH_DI_233-289_insertion266	CATGTTTAGGAACGCTACCGTCTCCGGGTCACCGTAATCCGCAAGGTCTGGCATTTACCC CGAACGGTAAACTGCTGCAGTCTGAACAGGGTCCGAATTCTGACGACGAAATCAACCTGA TCGTTAAAAGCGGGAGACCGGGGTCTCTGAGCGGCGGCAATTACGGTTGGCCGAACGTTG CAGGCTATAAAGACGATAGCGGCTATGCATACGCGAATTATAGCGGGAGACGGGGAGGGA ACGGAGATTA
	GDH_DI_233-289_insertion267	CATGTTTAGGAACGCTACCGTCTCCGGGTCACCGTAATCCGCAAGGTCTGGCATTTACCC CGAACGGTAAACTGCTGCAGTCTGAACAGGGTCCGAATTCTGACGACGAAATCAACCTGA TCGTTAAAGGCAGCGGGAGACCGGGGTCTCTGAGCGGCAATTACGGTTGGCCGAACGTTG CAGGCTATAAAGACGATAGCGGCTATGCATACGCGAATTATAGCGGGAGACGGGGAGGGA ACGGAGATTA
	GDH_DI_233-289_insertion268	CATGTTTAGGAACGCTACCGTCTCCGGGTCACCGTAATCCGCAAGGTCTGGCATTTACCC CGAACGGTAAACTGCTGCAGTCTGAACAGGGTCCGAATTCTGACGACGAAATCAACCTGA TCGTTAAAGGCGGCAGCGGGAGACCGGGGTCTCTGAGCAATTACGGTTGGCCGAACGTTG CAGGCTATAAAGACGATAGCGGCTATGCATACGCGAATTATAGCGGGAGACGGGGAGGGA ACGGAGATTA
	GDH_DI_233-289_insertion269	CATGTTTAGGAACGCTACCGTCTCCGGGTCACCGTAATCCGCAAGGTCTGGCATTTACCC CGAACGGTAAACTGCTGCAGTCTGAACAGGGTCCGAATTCTGACGACGAAATCAACCTGA TCGTTAAAGGCGGCAATAGCGGGAGACCGGGGTCTCTGAGCTACGGTTGGCCGAACGTTG CAGGCTATAAAGACGATAGCGGCTATGCATACGCGAATTATAGCGGGAGACGGGGAGGGA ACGGAGATTA
	GDH_DI_233-289_insertion270	CATGTTTAGGAACGCTACCGTCTCCGGGTCACCGTAATCCGCAAGGTCTGGCATTTACCC CGAACGGTAAACTGCTGCAGTCTGAACAGGGTCCGAATTCTGACGACGAAATCAACCTGA TCGTTAAAGGCGGCAATTACAGCGGGAGACCGGGGTCTCTGAGCGGTTGGCCGAACGTTG CAGGCTATAAAGACGATAGCGGCTATGCATACGCGAATTATAGCGGGAGACGGGGAGGGA ACGGAGATTA
	GDH_DI_233-289_insertion271	CATGTTTAGGAACGCTACCGTCTCCGGGTCACCGTAATCCGCAAGGTCTGGCATTTACCC CGAACGGTAAACTGCTGCAGTCTGAACAGGGTCCGAATTCTGACGACGAAATCAACCTGA TCGTTAAAGGCGGCAATTACGGTAGCGGGAGACCGGGGTCTCTGAGCTGGCCGAACGTTG CAGGCTATAAAGACGATAGCGGCTATGCATACGCGAATTATAGCGGGAGACGGGGAGGGA ACGGAGATTA
	GDH_DI_233-289_insertion272	CATGTTTAGGAACGCTACCGTCTCCGGGTCACCGTAATCCGCAAGGTCTGGCATTTACCC CGAACGGTAAACTGCTGCAGTCTGAACAGGGTCCGAATTCTGACGACGAAATCAACCTGA TCGTTAAAGGCGGCAATTACGGTTGGAGCGGGAGACCGGGGTCTCTGAGCCCGAACGTTG CAGGCTATAAAGACGATAGCGGCTATGCATACGCGAATTATAGCGGGAGACGGGGAGGGA ACGGAGATTA
	GDH_DI_233-289_insertion273	CATGTTTAGGAACGCTACCGTCTCCGGGTCACCGTAATCCGCAAGGTCTGGCATTTACCC CGAACGGTAAACTGCTGCAGTCTGAACAGGGTCCGAATTCTGACGACGAAATCAACCTGA TCGTTAAAGGCGGCAATTACGGTTGGCCGAGCGGGAGACCGGGGTCTCTGAGCAACGTTG CAGGCTATAAAGACGATAGCGGCTATGCATACGCGAATTATAGCGGGAGACGGGGAGGGA ACGGAGATTA
	GDH_DI_233-289_insertion274	CATGTTTAGGAACGCTACCGTCTCCGGGTCACCGTAATCCGCAAGGTCTGGCATTTACCC CGAACGGTAAACTGCTGCAGTCTGAACAGGGTCCGAATTCTGACGACGAAATCAACCTGA TCGTTAAAGGCGGCAATTACGGTTGGCCGAACAGCGGGAGACCGGGGTCTCTGAGCGTTG CAGGCTATAAAGACGATAGCGGCTATGCATACGCGAATTATAGCGGGAGACGGGGAGGGA ACGGAGATTA
	GDH_DI_233-289_insertion275	CATGTTTAGGAACGCTACCGTCTCCGGGTCACCGTAATCCGCAAGGTCTGGCATTTACCC CGAACGGTAAACTGCTGCAGTCTGAACAGGGTCCGAATTCTGACGACGAAATCAACCTGA TCGTTAAAGGCGGCAATTACGGTTGGCCGAACGTTAGCGGGAGACCGGGGTCTCTGAGCG CAGGCTATAAAGACGATAGCGGCTATGCATACGCGAATTATAGCGGGAGACGGGGAGGGA ACGGAGATTA
	GDH_DI_233-289_insertion276	CATGTTTAGGAACGCTACCGTCTCCGGGTCACCGTAATCCGCAAGGTCTGGCATTTACCC CGAACGGTAAACTGCTGCAGTCTGAACAGGGTCCGAATTCTGACGACGAAATCAACCTGA TCGTTAAAGGCGGCAATTACGGTTGGCCGAACGTTGCAAGCGGGAGACCGGGGTCTCTGA GCGGCTATAAAGACGATAGCGGCTATGCATACGCGAATTATAGCGGGAGACGGGGAGGGA ACGGAGATTA
	GDH_DI_233-289_insertion277	CATGTTTAGGAACGCTACCGTCTCCGGGTCACCGTAATCCGCAAGGTCTGGCATTTACCC CGAACGGTAAACTGCTGCAGTCTGAACAGGGTCCGAATTCTGACGACGAAATCAACCTGA TCGTTAAAGGCGGCAATTACGGTTGGCCGAACGTTGCAGGCAGCGGGAGACCGGGGTCTC TGAGCTATAAAGACGATAGCGGCTATGCATACGCGAATTATAGCGGGAGACGGGGAGGGA ACGGAGATTA
	GDH_DI_233-289_insertion278	CATGTTTAGGAACGCTACCGTCTCCGGGTCACCGTAATCCGCAAGGTCTGGCATTTACCC CGAACGGTAAACTGCTGCAGTCTGAACAGGGTCCGAATTCTGACGACGAAATCAACCTGA TCGTTAAAGGCGGCAATTACGGTTGGCCGAACGTTGCAGGCTATAGCGGGAGACCGGGGT CTCTGAGCAAAGACGATAGCGGCTATGCATACGCGAATTATAGCGGGAGACGGGGAGGGA ACGGAGATTA
	GDH_DI_233-289_insertion279	CATGTTTAGGAACGCTACCGTCTCCGGGTCACCGTAATCCGCAAGGTCTGGCATTTACCC CGAACGGTAAACTGCTGCAGTCTGAACAGGGTCCGAATTCTGACGACGAAATCAACCTGA TCGTTAAAGGCGGCAATTACGGTTGGCCGAACGTTGCAGGCTATAAAAGCGGGAGACCGG GGTCTCTGAGCGACGATAGCGGCTATGCATACGCGAATTATAGCGGGAGACGGGGAGGGA ACGGAGATTA
	GDH_DI_233-289_insertion280	CATGTTTAGGAACGCTACCGTCTCCGGGTCACCGTAATCCGCAAGGTCTGGCATTTACCC CGAACGGTAAACTGCTGCAGTCTGAACAGGGTCCGAATTCTGACGACGAAATCAACCTGA TCGTTAAAGGCGGCAATTACGGTTGGCCGAACGTTGCAGGCTATAAAGACAGCGGGAGAC CGGGGTCTCTGAGCGATAGCGGCTATGCATACGCGAATTATAGCGGGAGACGGGGAGGGA ACGGAGATTA
	GDH_DI_233-289_insertion281	CATGTTTAGGAACGCTACCGTCTCCGGGTCACCGTAATCCGCAAGGTCTGGCATTTACCC CGAACGGTAAACTGCTGCAGTCTGAACAGGGTCCGAATTCTGACGACGAAATCAACCTGA TCGTTAAAGGCGGCAATTACGGTTGGCCGAACGTTGCAGGCTATAAAGACGATAGCGGGA GACCGGGGTCTCTGAGCAGCGGCTATGCATACGCGAATTATAGCGGGAGACGGGGAGGGA ACGGAGATTA
	GDH_DI_233-289_insertion282	CATGTTTAGGAACGCTACCGTCTCCGGGTCACCGTAATCCGCAAGGTCTGGCATTTACCC CGAACGGTAAACTGCTGCAGTCTGAACAGGGTCCGAATTCTGACGACGAAATCAACCTGA TCGTTAAAGGCGGCAATTACGGTTGGCCGAACGTTGCAGGCTATAAAGACGATAGCAGCG GGAGACCGGGGTCTCTGAGCGGCTATGCATACGCGAATTATAGCGGGAGACGGGGAGGGA ACGGAGATTA
	GDH_DI_233-289_insertion283	CATGTTTAGGAACGCTACCGTCTCCGGGTCACCGTAATCCGCAAGGTCTGGCATTTACCC CGAACGGTAAACTGCTGCAGTCTGAACAGGGTCCGAATTCTGACGACGAAATCAACCTGA TCGTTAAAGGCGGCAATTACGGTTGGCCGAACGTTGCAGGCTATAAAGACGATAGCGGCA GCGGGAGACCGGGGTCTCTGAGCTATGCATACGCGAATTATAGCGGGAGACGGGGAGGGA ACGGAGATTA
	GDH_DI_233-289_insertion284	CATGTTTAGGAACGCTACCGTCTCCGGGTCACCGTAATCCGCAAGGTCTGGCATTTACCC CGAACGGTAAACTGCTGCAGTCTGAACAGGGTCCGAATTCTGACGACGAAATCAACCTGA TCGTTAAAGGCGGCAATTACGGTTGGCCGAACGTTGCAGGCTATAAAGACGATAGCGGCT ATAGCGGGAGACCGGGGTCTCTGAGCGCATACGCGAATTATAGCGGGAGACGGGGAGGGA ACGGAGATTA
	GDH_DI_233-289_insertion285	CATGTTTAGGAACGCTACCGTCTCCGGGTCACCGTAATCCGCAAGGTCTGGCATTTACCC CGAACGGTAAACTGCTGCAGTCTGAACAGGGTCCGAATTCTGACGACGAAATCAACCTGA TCGTTAAAGGCGGCAATTACGGTTGGCCGAACGTTGCAGGCTATAAAGACGATAGCGGCT ATGCAAGCGGGAGACCGGGGTCTCTGAGCTACGCGAATTATAGCGGGAGACGGGGAGGGA ACGGAGATTA
	GDH_DI_233-289_insertion286	CATGTTTAGGAACGCTACCGTCTCCGGGTCACCGTAATCCGCAAGGTCTGGCATTTACCC CGAACGGTAAACTGCTGCAGTCTGAACAGGGTCCGAATTCTGACGACGAAATCAACCTGA TCGTTAAAGGCGGCAATTACGGTTGGCCGAACGTTGCAGGCTATAAAGACGATAGCGGCT ATGCATACAGCGGGAGACCGGGGTCTCTGAGCGCGAATTATAGCGGGAGACGGGGAGGGA ACGGAGATTA
	GDH_DI_233-289_insertion287	CATGTTTAGGAACGCTACCGTCTCCGGGTCACCGTAATCCGCAAGGTCTGGCATTTACCC CGAACGGTAAACTGCTGCAGTCTGAACAGGGTCCGAATTCTGACGACGAAATCAACCTGA TCGTTAAAGGCGGCAATTACGGTTGGCCGAACGTTGCAGGCTATAAAGACGATAGCGGCT ATGCATACGCGAGCGGGAGACCGGGGTCTCTGAGCAATTATAGCGGGAGACGGGGAGGGA ACGGAGATTA
	GDH_DI_233-289_insertion288	CATGTTTAGGAACGCTACCGTCTCCGGGTCACCGTAATCCGCAAGGTCTGGCATTTACCC CGAACGGTAAACTGCTGCAGTCTGAACAGGGTCCGAATTCTGACGACGAAATCAACCTGA TCGTTAAAGGCGGCAATTACGGTTGGCCGAACGTTGCAGGCTATAAAGACGATAGCGGCT ATGCATACGCGAATAGCGGGAGACCGGGGTCTCTGAGCTATAGCGGGAGACGGGGAGGGA ACGGAGATTA
	GDH_DI_233-289_insertion289	CATGTTTAGGAACGCTACCGTCTCCGGGTCACCGTAATCCGCAAGGTCTGGCATTTACCC CGAACGGTAAACTGCTGCAGTCTGAACAGGGTCCGAATTCTGACGACGAAATCAACCTGA TCGTTAAAGGCGGCAATTACGGTTGGCCGAACGTTGCAGGCTATAAAGACGATAGCGGCT ATGCATACGCGAATTATAGCGGGAGACCGGGGTCTCTGAGCAGCGGGAGACGGGGAGGGA ACGGAGATTA
	GDH_DI_290-346_insertion290	GTACATGAAACGATGGACCGTCTCCTAGCAGCGGGAGACCGGGGTCTCTGAGCGCAGCGG CAAACAAAAGCATCAAAGACCTGGCCCAGAACGGTGTTAAAGTTGCAGCAGGCGTTCCGG TTACCAAAGAAAGCGAGTGGACCGGCAAAAACTTTGTTCCGCCGCTGAAAACCCTGTATA CCGTCCAGGACACCTACAACTATAACGATCCGACCTGCGGCGAAAGGAGACGCGCTGAGG AGACTATACC
	GDH_DI_290-346_insertion291	GTACATGAAACGATGGACCGTCTCCTAGCGCAAGCGGGAGACCGGGGTCTCTGAGCGCGG CAAACAAAAGCATCAAAGACCTGGCCCAGAACGGTGTTAAAGTTGCAGCAGGCGTTCCGG TTACCAAAGAAAGCGAGTGGACCGGCAAAAACTTTGTTCCGCCGCTGAAAACCCTGTATA CCGTCCAGGACACCTACAACTATAACGATCCGACCTGCGGCGAAAGGAGACGCGCTGAGG AGACTATACC
	GDH_DI_290-346_insertion292	GTACATGAAACGATGGACCGTCTCCTAGCGCAGCGAGCGGGAGACCGGGGTCTCTGAGCG CAAACAAAAGCATCAAAGACCTGGCCCAGAACGGTGTTAAAGTTGCAGCAGGCGTTCCGG TTACCAAAGAAAGCGAGTGGACCGGCAAAAACTTTGTTCCGCCGCTGAAAACCCTGTATA CCGTCCAGGACACCTACAACTATAACGATCCGACCTGCGGCGAAAGGAGACGCGCTGAGG AGACTATACC
	GDH_DI_290-346_insertion293	GTACATGAAACGATGGACCGTCTCCTAGCGCAGCGGCAAGCGGGAGACCGGGGTCTCTGA GCAACAAAAGCATCAAAGACCTGGCCCAGAACGGTGTTAAAGTTGCAGCAGGCGTTCCGG TTACCAAAGAAAGCGAGTGGACCGGCAAAAACTTTGTTCCGCCGCTGAAAACCCTGTATA CCGTCCAGGACACCTACAACTATAACGATCCGACCTGCGGCGAAAGGAGACGCGCTGAGG AGACTATACC
	GDH_DI_290-346_insertion294	GTACATGAAACGATGGACCGTCTCCTAGCGCAGCGGCAAACAGCGGGAGACCGGGGTCTC TGAGCAAAAGCATCAAAGACCTGGCCCAGAACGGTGTTAAAGTTGCAGCAGGCGTTCCGG TTACCAAAGAAAGCGAGTGGACCGGCAAAAACTTTGTTCCGCCGCTGAAAACCCTGTATA CCGTCCAGGACACCTACAACTATAACGATCCGACCTGCGGCGAAAGGAGACGCGCTGAGG AGACTATACC
	GDH_DI_290-346_insertion295	GTACATGAAACGATGGACCGTCTCCTAGCGCAGCGGCAAACAAAAGCGGGAGACCGGGGT CTCTGAGCAGCATCAAAGACCTGGCCCAGAACGGTGTTAAAGTTGCAGCAGGCGTTCCGG TTACCAAAGAAAGCGAGTGGACCGGCAAAAACTTTGTTCCGCCGCTGAAAACCCTGTATA CCGTCCAGGACACCTACAACTATAACGATCCGACCTGCGGCGAAAGGAGACGCGCTGAGG AGACTATACC
	GDH_DI_290-346_insertion296	GTACATGAAACGATGGACCGTCTCCTAGCGCAGCGGCAAACAAAAGCAGCGGGAGACCGG GGTCTCTGAGCATCAAAGACCTGGCCCAGAACGGTGTTAAAGTTGCAGCAGGCGTTCCGG TTACCAAAGAAAGCGAGTGGACCGGCAAAAACTTTGTTCCGCCGCTGAAAACCCTGTATA CCGTCCAGGACACCTACAACTATAACGATCCGACCTGCGGCGAAAGGAGACGCGCTGAGG AGACTATACC
	GDH_DI_290-346_insertion297	GTACATGAAACGATGGACCGTCTCCTAGCGCAGCGGCAAACAAAAGCATCAGCGGGAGAC CGGGGTCTCTGAGCAAAGACCTGGCCCAGAACGGTGTTAAAGTTGCAGCAGGCGTTCCGG TTACCAAAGAAAGCGAGTGGACCGGCAAAAACTTTGTTCCGCCGCTGAAAACCCTGTATA CCGTCCAGGACACCTACAACTATAACGATCCGACCTGCGGCGAAAGGAGACGCGCTGAGG AGACTATACC
	GDH_DI_290-346_insertion298	GTACATGAAACGATGGACCGTCTCCTAGCGCAGCGGCAAACAAAAGCATCAAAAGCGGGA GACCGGGGTCTCTGAGCGACCTGGCCCAGAACGGTGTTAAAGTTGCAGCAGGCGTTCCGG TTACCAAAGAAAGCGAGTGGACCGGCAAAAACTTTGTTCCGCCGCTGAAAACCCTGTATA CCGTCCAGGACACCTACAACTATAACGATCCGACCTGCGGCGAAAGGAGACGCGCTGAGG AGACTATACC
	GDH_DI_290-346_insertion299	GTACATGAAACGATGGACCGTCTCCTAGCGCAGCGGCAAACAAAAGCATCAAAGACAGCG GGAGACCGGGGTCTCTGAGCCTGGCCCAGAACGGTGTTAAAGTTGCAGCAGGCGTTCCGG TTACCAAAGAAAGCGAGTGGACCGGCAAAAACTTTGTTCCGCCGCTGAAAACCCTGTATA CCGTCCAGGACACCTACAACTATAACGATCCGACCTGCGGCGAAAGGAGACGCGCTGAGG AGACTATACC
	GDH_DI_290-346_insertion300	GTACATGAAACGATGGACCGTCTCCTAGCGCAGCGGCAAACAAAAGCATCAAAGACCTGA GCGGGAGACCGGGGTCTCTGAGCGCCCAGAACGGTGTTAAAGTTGCAGCAGGCGTTCCGG TTACCAAAGAAAGCGAGTGGACCGGCAAAAACTTTGTTCCGCCGCTGAAAACCCTGTATA CCGTCCAGGACACCTACAACTATAACGATCCGACCTGCGGCGAAAGGAGACGCGCTGAGG AGACTATACC
	GDH_DI_290-346_insertion301	GTACATGAAACGATGGACCGTCTCCTAGCGCAGCGGCAAACAAAAGCATCAAAGACCTGG CCAGCGGGAGACCGGGGTCTCTGAGCCAGAACGGTGTTAAAGTTGCAGCAGGCGTTCCGG TTACCAAAGAAAGCGAGTGGACCGGCAAAAACTTTGTTCCGCCGCTGAAAACCCTGTATA CCGTCCAGGACACCTACAACTATAACGATCCGACCTGCGGCGAAAGGAGACGCGCTGAGG AGACTATACC
	GDH_DI_290-346_insertion302	GTACATGAAACGATGGACCGTCTCCTAGCGCAGCGGCAAACAAAAGCATCAAAGACCTGG CCCAGAGCGGGAGACCGGGGTCTCTGAGCAACGGTGTTAAAGTTGCAGCAGGCGTTCCGG TTACCAAAGAAAGCGAGTGGACCGGCAAAAACTTTGTTCCGCCGCTGAAAACCCTGTATA CCGTCCAGGACACCTACAACTATAACGATCCGACCTGCGGCGAAAGGAGACGCGCTGAGG AGACTATACC
	GDH_DI_290-346_insertion303	GTACATGAAACGATGGACCGTCTCCTAGCGCAGCGGCAAACAAAAGCATCAAAGACCTGG CCCAGAACAGCGGGAGACCGGGGTCTCTGAGCGGTGTTAAAGTTGCAGCAGGCGTTCCGG TTACCAAAGAAAGCGAGTGGACCGGCAAAAACTTTGTTCCGCCGCTGAAAACCCTGTATA CCGTCCAGGACACCTACAACTATAACGATCCGACCTGCGGCGAAAGGAGACGCGCTGAGG AGACTATACC
	GDH_DI_290-346_insertion304	GTACATGAAACGATGGACCGTCTCCTAGCGCAGCGGCAAACAAAAGCATCAAAGACCTGG CCCAGAACGGTAGCGGGAGACCGGGGTCTCTGAGCGTTAAAGTTGCAGCAGGCGTTCCGG TTACCAAAGAAAGCGAGTGGACCGGCAAAAACTTTGTTCCGCCGCTGAAAACCCTGTATA CCGTCCAGGACACCTACAACTATAACGATCCGACCTGCGGCGAAAGGAGACGCGCTGAGG AGACTATACC
	GDH_DI_290-346_insertion305	GTACATGAAACGATGGACCGTCTCCTAGCGCAGCGGCAAACAAAAGCATCAAAGACCTGG CCCAGAACGGTGTTAGCGGGAGACCGGGGTCTCTGAGCAAAGTTGCAGCAGGCGTTCCGG TTACCAAAGAAAGCGAGTGGACCGGCAAAAACTTTGTTCCGCCGCTGAAAACCCTGTATA CCGTCCAGGACACCTACAACTATAACGATCCGACCTGCGGCGAAAGGAGACGCGCTGAGG AGACTATACC
	GDH_DI_290-346_insertion306	GTACATGAAACGATGGACCGTCTCCTAGCGCAGCGGCAAACAAAAGCATCAAAGACCTGG CCCAGAACGGTGTTAAAAGCGGGAGACCGGGGTCTCTGAGCGTTGCAGCAGGCGTTCCGG TTACCAAAGAAAGCGAGTGGACCGGCAAAAACTTTGTTCCGCCGCTGAAAACCCTGTATA CCGTCCAGGACACCTACAACTATAACGATCCGACCTGCGGCGAAAGGAGACGCGCTGAGG AGACTATACC
	GDH_DI_290-346_insertion307	GTACATGAAACGATGGACCGTCTCCTAGCGCAGCGGCAAACAAAAGCATCAAAGACCTGG CCCAGAACGGTGTTAAAGTTAGCGGGAGACCGGGGTCTCTGAGCGCAGCAGGCGTTCCGG TTACCAAAGAAAGCGAGTGGACCGGCAAAAACTTTGTTCCGCCGCTGAAAACCCTGTATA CCGTCCAGGACACCTACAACTATAACGATCCGACCTGCGGCGAAAGGAGACGCGCTGAGG AGACTATACC
	GDH_DI_290-346_insertion308	GTACATGAAACGATGGACCGTCTCCTAGCGCAGCGGCAAACAAAAGCATCAAAGACCTGG CCCAGAACGGTGTTAAAGTTGCAAGCGGGAGACCGGGGTCTCTGAGCGCAGGCGTTCCGG TTACCAAAGAAAGCGAGTGGACCGGCAAAAACTTTGTTCCGCCGCTGAAAACCCTGTATA CCGTCCAGGACACCTACAACTATAACGATCCGACCTGCGGCGAAAGGAGACGCGCTGAGG AGACTATACC
	GDH_DI_290-346_insertion309	GTACATGAAACGATGGACCGTCTCCTAGCGCAGCGGCAAACAAAAGCATCAAAGACCTGG CCCAGAACGGTGTTAAAGTTGCAGCAAGCGGGAGACCGGGGTCTCTGAGCGGCGTTCCGG TTACCAAAGAAAGCGAGTGGACCGGCAAAAACTTTGTTCCGCCGCTGAAAACCCTGTATA CCGTCCAGGACACCTACAACTATAACGATCCGACCTGCGGCGAAAGGAGACGCGCTGAGG AGACTATACC
	GDH_DI_290-346_insertion310	GTACATGAAACGATGGACCGTCTCCTAGCGCAGCGGCAAACAAAAGCATCAAAGACCTGG CCCAGAACGGTGTTAAAGTTGCAGCAGGCAGCGGGAGACCGGGGTCTCTGAGCGTTCCGG TTACCAAAGAAAGCGAGTGGACCGGCAAAAACTTTGTTCCGCCGCTGAAAACCCTGTATA CCGTCCAGGACACCTACAACTATAACGATCCGACCTGCGGCGAAAGGAGACGCGCTGAGG AGACTATACC
	GDH_DI_290-346_insertion311	GTACATGAAACGATGGACCGTCTCCTAGCGCAGCGGCAAACAAAAGCATCAAAGACCTGG CCCAGAACGGTGTTAAAGTTGCAGCAGGCGTTAGCGGGAGACCGGGGTCTCTGAGCCCGG TTACCAAAGAAAGCGAGTGGACCGGCAAAAACTTTGTTCCGCCGCTGAAAACCCTGTATA CCGTCCAGGACACCTACAACTATAACGATCCGACCTGCGGCGAAAGGAGACGCGCTGAGG AGACTATACC
	GDH_DI_290-346_insertion312	GTACATGAAACGATGGACCGTCTCCTAGCGCAGCGGCAAACAAAAGCATCAAAGACCTGG CCCAGAACGGTGTTAAAGTTGCAGCAGGCGTTCCGAGCGGGAGACCGGGGTCTCTGAGCG TTACCAAAGAAAGCGAGTGGACCGGCAAAAACTTTGTTCCGCCGCTGAAAACCCTGTATA CCGTCCAGGACACCTACAACTATAACGATCCGACCTGCGGCGAAAGGAGACGCGCTGAGG AGACTATACC
	GDH_DI_290-346_insertion313	GTACATGAAACGATGGACCGTCTCCTAGCGCAGCGGCAAACAAAAGCATCAAAGACCTGG CCCAGAACGGTGTTAAAGTTGCAGCAGGCGTTCCGGTTAGCGGGAGACCGGGGTCTCTGA GCACCAAAGAAAGCGAGTGGACCGGCAAAAACTTTGTTCCGCCGCTGAAAACCCTGTATA CCGTCCAGGACACCTACAACTATAACGATCCGACCTGCGGCGAAAGGAGACGCGCTGAGG AGACTATACC
	GDH_DI_290-346_insertion314	GTACATGAAACGATGGACCGTCTCCTAGCGCAGCGGCAAACAAAAGCATCAAAGACCTGG CCCAGAACGGTGTTAAAGTTGCAGCAGGCGTTCCGGTTACCAGCGGGAGACCGGGGTCTC TGAGCAAAGAAAGCGAGTGGACCGGCAAAAACTTTGTTCCGCCGCTGAAAACCCTGTATA CCGTCCAGGACACCTACAACTATAACGATCCGACCTGCGGCGAAAGGAGACGCGCTGAGG AGACTATACC
	GDH_DI_290-346_insertion315	GTACATGAAACGATGGACCGTCTCCTAGCGCAGCGGCAAACAAAAGCATCAAAGACCTGG CCCAGAACGGTGTTAAAGTTGCAGCAGGCGTTCCGGTTACCAAAAGCGGGAGACCGGGGT CTCTGAGCGAAAGCGAGTGGACCGGCAAAAACTTTGTTCCGCCGCTGAAAACCCTGTATA CCGTCCAGGACACCTACAACTATAACGATCCGACCTGCGGCGAAAGGAGACGCGCTGAGG AGACTATACC
	GDH_DI_290-346_insertion316	GTACATGAAACGATGGACCGTCTCCTAGCGCAGCGGCAAACAAAAGCATCAAAGACCTGG CCCAGAACGGTGTTAAAGTTGCAGCAGGCGTTCCGGTTACCAAAGAAAGCGGGAGACCGG GGTCTCTGAGCAGCGAGTGGACCGGCAAAAACTTTGTTCCGCCGCTGAAAACCCTGTATA CCGTCCAGGACACCTACAACTATAACGATCCGACCTGCGGCGAAAGGAGACGCGCTGAGG AGACTATACC
	GDH_DI_290-346_insertion317	GTACATGAAACGATGGACCGTCTCCTAGCGCAGCGGCAAACAAAAGCATCAAAGACCTGG CCCAGAACGGTGTTAAAGTTGCAGCAGGCGTTCCGGTTACCAAAGAAAGCAGCGGGAGAC CGGGGTCTCTGAGCGAGTGGACCGGCAAAAACTTTGTTCCGCCGCTGAAAACCCTGTATA CCGTCCAGGACACCTACAACTATAACGATCCGACCTGCGGCGAAAGGAGACGCGCTGAGG AGACTATACC
	GDH_DI_290-346_insertion318	GTACATGAAACGATGGACCGTCTCCTAGCGCAGCGGCAAACAAAAGCATCAAAGACCTGG CCCAGAACGGTGTTAAAGTTGCAGCAGGCGTTCCGGTTACCAAAGAAAGCGAGAGCGGGA GACCGGGGTCTCTGAGCTGGACCGGCAAAAACTTTGTTCCGCCGCTGAAAACCCTGTATA CCGTCCAGGACACCTACAACTATAACGATCCGACCTGCGGCGAAAGGAGACGCGCTGAGG AGACTATACC
	GDH_DI_290-346_insertion319	GTACATGAAACGATGGACCGTCTCCTAGCGCAGCGGCAAACAAAAGCATCAAAGACCTGG CCCAGAACGGTGTTAAAGTTGCAGCAGGCGTTCCGGTTACCAAAGAAAGCGAGTGGAGCG GGAGACCGGGGTCTCTGAGCACCGGCAAAAACTTTGTTCCGCCGCTGAAAACCCTGTATA CCGTCCAGGACACCTACAACTATAACGATCCGACCTGCGGCGAAAGGAGACGCGCTGAGG AGACTATACC
	GDH_DI_290-346_insertion320	GTACATGAAACGATGGACCGTCTCCTAGCGCAGCGGCAAACAAAAGCATCAAAGACCTGG CCCAGAACGGTGTTAAAGTTGCAGCAGGCGTTCCGGTTACCAAAGAAAGCGAGTGGACCA GCGGGAGACCGGGGTCTCTGAGCGGCAAAAACTTTGTTCCGCCGCTGAAAACCCTGTATA CCGTCCAGGACACCTACAACTATAACGATCCGACCTGCGGCGAAAGGAGACGCGCTGAGG AGACTATACC
	GDH_DI_290-346_insertion321	GTACATGAAACGATGGACCGTCTCCTAGCGCAGCGGCAAACAAAAGCATCAAAGACCTGG CCCAGAACGGTGTTAAAGTTGCAGCAGGCGTTCCGGTTACCAAAGAAAGCGAGTGGACCG GCAGCGGGAGACCGGGGTCTCTGAGCAAAAACTTTGTTCCGCCGCTGAAAACCCTGTATA CCGTCCAGGACACCTACAACTATAACGATCCGACCTGCGGCGAAAGGAGACGCGCTGAGG AGACTATACC
	GDH_DI_290-346_insertion322	GTACATGAAACGATGGACCGTCTCCTAGCGCAGCGGCAAACAAAAGCATCAAAGACCTGG CCCAGAACGGTGTTAAAGTTGCAGCAGGCGTTCCGGTTACCAAAGAAAGCGAGTGGACCG GCAAAAGCGGGAGACCGGGGTCTCTGAGCAACTTTGTTCCGCCGCTGAAAACCCTGTATA CCGTCCAGGACACCTACAACTATAACGATCCGACCTGCGGCGAAAGGAGACGCGCTGAGG AGACTATACC
	GDH_DI_290-346_insertion323	GTACATGAAACGATGGACCGTCTCCTAGCGCAGCGGCAAACAAAAGCATCAAAGACCTGG CCCAGAACGGTGTTAAAGTTGCAGCAGGCGTTCCGGTTACCAAAGAAAGCGAGTGGACCG GCAAAAACAGCGGGAGACCGGGGTCTCTGAGCTTTGTTCCGCCGCTGAAAACCCTGTATA CCGTCCAGGACACCTACAACTATAACGATCCGACCTGCGGCGAAAGGAGACGCGCTGAGG AGACTATACC
	GDH_DI_290-346_insertion324	GTACATGAAACGATGGACCGTCTCCTAGCGCAGCGGCAAACAAAAGCATCAAAGACCTGG CCCAGAACGGTGTTAAAGTTGCAGCAGGCGTTCCGGTTACCAAAGAAAGCGAGTGGACCG GCAAAAACTTTAGCGGGAGACCGGGGTCTCTGAGCGTTCCGCCGCTGAAAACCCTGTATA CCGTCCAGGACACCTACAACTATAACGATCCGACCTGCGGCGAAAGGAGACGCGCTGAGG AGACTATACC
	GDH_DI_290-346_insertion325	GTACATGAAACGATGGACCGTCTCCTAGCGCAGCGGCAAACAAAAGCATCAAAGACCTGG CCCAGAACGGTGTTAAAGTTGCAGCAGGCGTTCCGGTTACCAAAGAAAGCGAGTGGACCG GCAAAAACTTTGTTAGCGGGAGACCGGGGTCTCTGAGCCCGCCGCTGAAAACCCTGTATA CCGTCCAGGACACCTACAACTATAACGATCCGACCTGCGGCGAAAGGAGACGCGCTGAGG AGACTATACC
	GDH_DI_290-346_insertion326	GTACATGAAACGATGGACCGTCTCCTAGCGCAGCGGCAAACAAAAGCATCAAAGACCTGG CCCAGAACGGTGTTAAAGTTGCAGCAGGCGTTCCGGTTACCAAAGAAAGCGAGTGGACCG GCAAAAACTTTGTTCCGAGCGGGAGACCGGGGTCTCTGAGCCCGCTGAAAACCCTGTATA CCGTCCAGGACACCTACAACTATAACGATCCGACCTGCGGCGAAAGGAGACGCGCTGAGG AGACTATACC
	GDH_DI_290-346_insertion327	GTACATGAAACGATGGACCGTCTCCTAGCGCAGCGGCAAACAAAAGCATCAAAGACCTGG CCCAGAACGGTGTTAAAGTTGCAGCAGGCGTTCCGGTTACCAAAGAAAGCGAGTGGACCG GCAAAAACTTTGTTCCGCCGAGCGGGAGACCGGGGTCTCTGAGCCTGAAAACCCTGTATA CCGTCCAGGACACCTACAACTATAACGATCCGACCTGCGGCGAAAGGAGACGCGCTGAGG AGACTATACC
	GDH_DI_290-346_insertion328	GTACATGAAACGATGGACCGTCTCCTAGCGCAGCGGCAAACAAAAGCATCAAAGACCTGG CCCAGAACGGTGTTAAAGTTGCAGCAGGCGTTCCGGTTACCAAAGAAAGCGAGTGGACCG GCAAAAACTTTGTTCCGCCGCTGAGCGGGAGACCGGGGTCTCTGAGCAAAACCCTGTATA CCGTCCAGGACACCTACAACTATAACGATCCGACCTGCGGCGAAAGGAGACGCGCTGAGG AGACTATACC
	GDH_DI_290-346_insertion329	GTACATGAAACGATGGACCGTCTCCTAGCGCAGCGGCAAACAAAAGCATCAAAGACCTGG CCCAGAACGGTGTTAAAGTTGCAGCAGGCGTTCCGGTTACCAAAGAAAGCGAGTGGACCG GCAAAAACTTTGTTCCGCCGCTGAAAAGCGGGAGACCGGGGTCTCTGAGCACCCTGTATA CCGTCCAGGACACCTACAACTATAACGATCCGACCTGCGGCGAAAGGAGACGCGCTGAGG AGACTATACC
	GDH_DI_290-346_insertion330	GTACATGAAACGATGGACCGTCTCCTAGCGCAGCGGCAAACAAAAGCATCAAAGACCTGG CCCAGAACGGTGTTAAAGTTGCAGCAGGCGTTCCGGTTACCAAAGAAAGCGAGTGGACCG GCAAAAACTTTGTTCCGCCGCTGAAAACCAGCGGGAGACCGGGGTCTCTGAGCCTGTATA CCGTCCAGGACACCTACAACTATAACGATCCGACCTGCGGCGAAAGGAGACGCGCTGAGG AGACTATACC
	GDH_DI_290-346_insertion331	GTACATGAAACGATGGACCGTCTCCTAGCGCAGCGGCAAACAAAAGCATCAAAGACCTGG CCCAGAACGGTGTTAAAGTTGCAGCAGGCGTTCCGGTTACCAAAGAAAGCGAGTGGACCG GCAAAAACTTTGTTCCGCCGCTGAAAACCCTGAGCGGGAGACCGGGGTCTCTGAGCTATA CCGTCCAGGACACCTACAACTATAACGATCCGACCTGCGGCGAAAGGAGACGCGCTGAGG AGACTATACC
	GDH_DI_290-346_insertion332	GTACATGAAACGATGGACCGTCTCCTAGCGCAGCGGCAAACAAAAGCATCAAAGACCTGG CCCAGAACGGTGTTAAAGTTGCAGCAGGCGTTCCGGTTACCAAAGAAAGCGAGTGGACCG GCAAAAACTTTGTTCCGCCGCTGAAAACCCTGTATAGCGGGAGACCGGGGTCTCTGAGCA CCGTCCAGGACACCTACAACTATAACGATCCGACCTGCGGCGAAAGGAGACGCGCTGAGG AGACTATACC
	GDH_DI_290-346_insertion333	GTACATGAAACGATGGACCGTCTCCTAGCGCAGCGGCAAACAAAAGCATCAAAGACCTGG CCCAGAACGGTGTTAAAGTTGCAGCAGGCGTTCCGGTTACCAAAGAAAGCGAGTGGACCG GCAAAAACTTTGTTCCGCCGCTGAAAACCCTGTATACCAGCGGGAGACCGGGGTCTCTGA GCGTCCAGGACACCTACAACTATAACGATCCGACCTGCGGCGAAAGGAGACGCGCTGAGG AGACTATACC
	GDH_DI_290-346_insertion334	GTACATGAAACGATGGACCGTCTCCTAGCGCAGCGGCAAACAAAAGCATCAAAGACCTGG CCCAGAACGGTGTTAAAGTTGCAGCAGGCGTTCCGGTTACCAAAGAAAGCGAGTGGACCG GCAAAAACTTTGTTCCGCCGCTGAAAACCCTGTATACCGTCAGCGGGAGACCGGGGTCTC TGAGCCAGGACACCTACAACTATAACGATCCGACCTGCGGCGAAAGGAGACGCGCTGAGG AGACTATACC
	GDH_DI_290-346_insertion335	GTACATGAAACGATGGACCGTCTCCTAGCGCAGCGGCAAACAAAAGCATCAAAGACCTGG CCCAGAACGGTGTTAAAGTTGCAGCAGGCGTTCCGGTTACCAAAGAAAGCGAGTGGACCG GCAAAAACTTTGTTCCGCCGCTGAAAACCCTGTATACCGTCCAGAGCGGGAGACCGGGGT CTCTGAGCGACACCTACAACTATAACGATCCGACCTGCGGCGAAAGGAGACGCGCTGAGG AGACTATACC
	GDH_DI_290-346_insertion336	GTACATGAAACGATGGACCGTCTCCTAGCGCAGCGGCAAACAAAAGCATCAAAGACCTGG CCCAGAACGGTGTTAAAGTTGCAGCAGGCGTTCCGGTTACCAAAGAAAGCGAGTGGACCG GCAAAAACTTTGTTCCGCCGCTGAAAACCCTGTATACCGTCCAGGACAGCGGGAGACCGG GGTCTCTGAGCACCTACAACTATAACGATCCGACCTGCGGCGAAAGGAGACGCGCTGAGG AGACTATACC
	GDH_DI_290-346_insertion337	GTACATGAAACGATGGACCGTCTCCTAGCGCAGCGGCAAACAAAAGCATCAAAGACCTGG CCCAGAACGGTGTTAAAGTTGCAGCAGGCGTTCCGGTTACCAAAGAAAGCGAGTGGACCG GCAAAAACTTTGTTCCGCCGCTGAAAACCCTGTATACCGTCCAGGACACCAGCGGGAGAC CGGGGTCTCTGAGCTACAACTATAACGATCCGACCTGCGGCGAAAGGAGACGCGCTGAGG AGACTATACC
	GDH_DI_290-346_insertion338	GTACATGAAACGATGGACCGTCTCCTAGCGCAGCGGCAAACAAAAGCATCAAAGACCTGG CCCAGAACGGTGTTAAAGTTGCAGCAGGCGTTCCGGTTACCAAAGAAAGCGAGTGGACCG GCAAAAACTTTGTTCCGCCGCTGAAAACCCTGTATACCGTCCAGGACACCTACAGCGGGA GACCGGGGTCTCTGAGCAACTATAACGATCCGACCTGCGGCGAAAGGAGACGCGCTGAGG AGACTATACC
	GDH_DI_290-346_insertion339	GTACATGAAACGATGGACCGTCTCCTAGCGCAGCGGCAAACAAAAGCATCAAAGACCTGG CCCAGAACGGTGTTAAAGTTGCAGCAGGCGTTCCGGTTACCAAAGAAAGCGAGTGGACCG GCAAAAACTTTGTTCCGCCGCTGAAAACCCTGTATACCGTCCAGGACACCTACAACAGCG GGAGACCGGGGTCTCTGAGCTATAACGATCCGACCTGCGGCGAAAGGAGACGCGCTGAGG AGACTATACC
	GDH_DI_290-346_insertion340	GTACATGAAACGATGGACCGTCTCCTAGCGCAGCGGCAAACAAAAGCATCAAAGACCTGG CCCAGAACGGTGTTAAAGTTGCAGCAGGCGTTCCGGTTACCAAAGAAAGCGAGTGGACCG GCAAAAACTTTGTTCCGCCGCTGAAAACCCTGTATACCGTCCAGGACACCTACAACTATA GCGGGAGACCGGGGTCTCTGAGCAACGATCCGACCTGCGGCGAAAGGAGACGCGCTGAGG AGACTATACC
	GDH_DI_290-346_insertion341	GTACATGAAACGATGGACCGTCTCCTAGCGCAGCGGCAAACAAAAGCATCAAAGACCTGG CCCAGAACGGTGTTAAAGTTGCAGCAGGCGTTCCGGTTACCAAAGAAAGCGAGTGGACCG GCAAAAACTTTGTTCCGCCGCTGAAAACCCTGTATACCGTCCAGGACACCTACAACTATA ACAGCGGGAGACCGGGGTCTCTGAGCGATCCGACCTGCGGCGAAAGGAGACGCGCTGAGG AGACTATACC
	GDH_DI_290-346_insertion342	GTACATGAAACGATGGACCGTCTCCTAGCGCAGCGGCAAACAAAAGCATCAAAGACCTGG CCCAGAACGGTGTTAAAGTTGCAGCAGGCGTTCCGGTTACCAAAGAAAGCGAGTGGACCG GCAAAAACTTTGTTCCGCCGCTGAAAACCCTGTATACCGTCCAGGACACCTACAACTATA ACGATAGCGGGAGACCGGGGTCTCTGAGCCCGACCTGCGGCGAAAGGAGACGCGCTGAGG AGACTATACC
	GDH_DI_290-346_insertion343	GTACATGAAACGATGGACCGTCTCCTAGCGCAGCGGCAAACAAAAGCATCAAAGACCTGG CCCAGAACGGTGTTAAAGTTGCAGCAGGCGTTCCGGTTACCAAAGAAAGCGAGTGGACCG GCAAAAACTTTGTTCCGCCGCTGAAAACCCTGTATACCGTCCAGGACACCTACAACTATA ACGATCCGAGCGGGAGACCGGGGTCTCTGAGCACCTGCGGCGAAAGGAGACGCGCTGAGG AGACTATACC
	GDH_DI_290-346_insertion344	GTACATGAAACGATGGACCGTCTCCTAGCGCAGCGGCAAACAAAAGCATCAAAGACCTGG CCCAGAACGGTGTTAAAGTTGCAGCAGGCGTTCCGGTTACCAAAGAAAGCGAGTGGACCG GCAAAAACTTTGTTCCGCCGCTGAAAACCCTGTATACCGTCCAGGACACCTACAACTATA ACGATCCGACCAGCGGGAGACCGGGGTCTCTGAGCTGCGGCGAAAGGAGACGCGCTGAGG AGACTATACC
	GDH_DI_290-346_insertion345	GTACATGAAACGATGGACCGTCTCCTAGCGCAGCGGCAAACAAAAGCATCAAAGACCTGG CCCAGAACGGTGTTAAAGTTGCAGCAGGCGTTCCGGTTACCAAAGAAAGCGAGTGGACCG GCAAAAACTTTGTTCCGCCGCTGAAAACCCTGTATACCGTCCAGGACACCTACAACTATA ACGATCCGACCTGCAGCGGGAGACCGGGGTCTCTGAGCGGCGAAAGGAGACGCGCTGAGG AGACTATACC
	GDH_DI_290-346_insertion346	GTACATGAAACGATGGACCGTCTCCTAGCGCAGCGGCAAACAAAAGCATCAAAGACCTGG CCCAGAACGGTGTTAAAGTTGCAGCAGGCGTTCCGGTTACCAAAGAAAGCGAGTGGACCG GCAAAAACTTTGTTCCGCCGCTGAAAACCCTGTATACCGTCCAGGACACCTACAACTATA ACGATCCGACCTGCGGCAGCGGGAGACCGGGGTCTCTGAGCGAAAGGAGACGCGCTGAGG AGACTATACC
	GDH_DI_347-404_insertion347	GGCGAGAGGAGATATACGTCTCCCGAAAGCGGGAGACCGGGGTCTCTGAGCATGACCTAT ATTTGCTGGCCGACCGTTGCACCGAGTTCTGCATACGTTTACAAAGGCGGCAAAAAAGCG ATCACCGGTTGGGAAAATACCCTGCTGGTTCCGAGTCTGAAACGCGGCGTTATCTTCCGC ATCAAACTGGATCCGACCTATAGTACCACCTACGACGATGCCGTTCGGAGACGGTGCACA GCTGTTCGAT
	GDH_DI_347-404_insertion348	GGCGAGAGGAGATATACGTCTCCCGAAATGAGCGGGAGACCGGGGTCTCTGAGCACCTAT ATTTGCTGGCCGACCGTTGCACCGAGTTCTGCATACGTTTACAAAGGCGGCAAAAAAGCG ATCACCGGTTGGGAAAATACCCTGCTGGTTCCGAGTCTGAAACGCGGCGTTATCTTCCGC ATCAAACTGGATCCGACCTATAGTACCACCTACGACGATGCCGTTCGGAGACGGTGCACA GCTGTTCGAT
	GDH_DI_347-404_insertion349	GGCGAGAGGAGATATACGTCTCCCGAAATGACCAGCGGGAGACCGGGGTCTCTGAGCTAT ATTTGCTGGCCGACCGTTGCACCGAGTTCTGCATACGTTTACAAAGGCGGCAAAAAAGCG ATCACCGGTTGGGAAAATACCCTGCTGGTTCCGAGTCTGAAACGCGGCGTTATCTTCCGC ATCAAACTGGATCCGACCTATAGTACCACCTACGACGATGCCGTTCGGAGACGGTGCACA GCTGTTCGAT
	GDH_DI_347-404_insertion350	GGCGAGAGGAGATATACGTCTCCCGAAATGACCTATAGCGGGAGACCGGGGTCTCTGAGC ATTTGCTGGCCGACCGTTGCACCGAGTTCTGCATACGTTTACAAAGGCGGCAAAAAAGCG ATCACCGGTTGGGAAAATACCCTGCTGGTTCCGAGTCTGAAACGCGGCGTTATCTTCCGC ATCAAACTGGATCCGACCTATAGTACCACCTACGACGATGCCGTTCGGAGACGGTGCACA GCTGTTCGAT
	GDH_DI_347-404_insertion351	GGCGAGAGGAGATATACGTCTCCCGAAATGACCTATATTAGCGGGAGACCGGGGTCTCTG AGCTGCTGGCCGACCGTTGCACCGAGTTCTGCATACGTTTACAAAGGCGGCAAAAAAGCG ATCACCGGTTGGGAAAATACCCTGCTGGTTCCGAGTCTGAAACGCGGCGTTATCTTCCGC ATCAAACTGGATCCGACCTATAGTACCACCTACGACGATGCCGTTCGGAGACGGTGCACA GCTGTTCGAT
	GDH_DI_347-404_insertion352	GGCGAGAGGAGATATACGTCTCCCGAAATGACCTATATTTGCAGCGGGAGACCGGGGTCT CTGAGCTGGCCGACCGTTGCACCGAGTTCTGCATACGTTTACAAAGGCGGCAAAAAAGCG ATCACCGGTTGGGAAAATACCCTGCTGGTTCCGAGTCTGAAACGCGGCGTTATCTTCCGC ATCAAACTGGATCCGACCTATAGTACCACCTACGACGATGCCGTTCGGAGACGGTGCACA GCTGTTCGAT
	GDH_DI_347-404_insertion353	GGCGAGAGGAGATATACGTCTCCCGAAATGACCTATATTTGCTGGAGCGGGAGACCGGGG TCTCTGAGCCCGACCGTTGCACCGAGTTCTGCATACGTTTACAAAGGCGGCAAAAAAGCG ATCACCGGTTGGGAAAATACCCTGCTGGTTCCGAGTCTGAAACGCGGCGTTATCTTCCGC ATCAAACTGGATCCGACCTATAGTACCACCTACGACGATGCCGTTCGGAGACGGTGCACA GCTGTTCGAT
	GDH_DI_347-404_insertion354	GGCGAGAGGAGATATACGTCTCCCGAAATGACCTATATTTGCTGGCCGAGCGGGAGACCG GGGTCTCTGAGCACCGTTGCACCGAGTTCTGCATACGTTTACAAAGGCGGCAAAAAAGCG ATCACCGGTTGGGAAAATACCCTGCTGGTTCCGAGTCTGAAACGCGGCGTTATCTTCCGC ATCAAACTGGATCCGACCTATAGTACCACCTACGACGATGCCGTTCGGAGACGGTGCACA GCTGTTCGAT
	GDH_DI_347-404_insertion355	GGCGAGAGGAGATATACGTCTCCCGAAATGACCTATATTTGCTGGCCGACCAGCGGGAGA CCGGGGTCTCTGAGCGTTGCACCGAGTTCTGCATACGTTTACAAAGGCGGCAAAAAAGCG ATCACCGGTTGGGAAAATACCCTGCTGGTTCCGAGTCTGAAACGCGGCGTTATCTTCCGC ATCAAACTGGATCCGACCTATAGTACCACCTACGACGATGCCGTTCGGAGACGGTGCACA GCTGTTCGAT
	GDH_DI_347-404_insertion356	GGCGAGAGGAGATATACGTCTCCCGAAATGACCTATATTTGCTGGCCGACCGTTAGCGGG AGACCGGGGTCTCTGAGCGCACCGAGTTCTGCATACGTTTACAAAGGCGGCAAAAAAGCG ATCACCGGTTGGGAAAATACCCTGCTGGTTCCGAGTCTGAAACGCGGCGTTATCTTCCGC ATCAAACTGGATCCGACCTATAGTACCACCTACGACGATGCCGTTCGGAGACGGTGCACA GCTGTTCGAT
	GDH_DI_347-404_insertion357	GGCGAGAGGAGATATACGTCTCCCGAAATGACCTATATTTGCTGGCCGACCGTTGCAAGC GGGAGACCGGGGTCTCTGAGCCCGAGTTCTGCATACGTTTACAAAGGCGGCAAAAAAGCG ATCACCGGTTGGGAAAATACCCTGCTGGTTCCGAGTCTGAAACGCGGCGTTATCTTCCGC ATCAAACTGGATCCGACCTATAGTACCACCTACGACGATGCCGTTCGGAGACGGTGCACA GCTGTTCGAT
	GDH_DI_347-404_insertion358	GGCGAGAGGAGATATACGTCTCCCGAAATGACCTATATTTGCTGGCCGACCGTTGCACCG AGCGGGAGACCGGGGTCTCTGAGCAGTTCTGCATACGTTTACAAAGGCGGCAAAAAAGCG ATCACCGGTTGGGAAAATACCCTGCTGGTTCCGAGTCTGAAACGCGGCGTTATCTTCCGC ATCAAACTGGATCCGACCTATAGTACCACCTACGACGATGCCGTTCGGAGACGGTGCACA GCTGTTCGAT
	GDH_DI_347-404_insertion359	GGCGAGAGGAGATATACGTCTCCCGAAATGACCTATATTTGCTGGCCGACCGTTGCACCG AGTAGCGGGAGACCGGGGTCTCTGAGCTCTGCATACGTTTACAAAGGCGGCAAAAAAGCG ATCACCGGTTGGGAAAATACCCTGCTGGTTCCGAGTCTGAAACGCGGCGTTATCTTCCGC ATCAAACTGGATCCGACCTATAGTACCACCTACGACGATGCCGTTCGGAGACGGTGCACA GCTGTTCGAT
	GDH_DI_347-404_insertion360	GGCGAGAGGAGATATACGTCTCCCGAAATGACCTATATTTGCTGGCCGACCGTTGCACCG AGTTCTAGCGGGAGACCGGGGTCTCTGAGCGCATACGTTTACAAAGGCGGCAAAAAAGCG ATCACCGGTTGGGAAAATACCCTGCTGGTTCCGAGTCTGAAACGCGGCGTTATCTTCCGC ATCAAACTGGATCCGACCTATAGTACCACCTACGACGATGCCGTTCGGAGACGGTGCACA GCTGTTCGAT
	GDH_DI_347-404_insertion361	GGCGAGAGGAGATATACGTCTCCCGAAATGACCTATATTTGCTGGCCGACCGTTGCACCG AGTTCTGCAAGCGGGAGACCGGGGTCTCTGAGCTACGTTTACAAAGGCGGCAAAAAAGCG ATCACCGGTTGGGAAAATACCCTGCTGGTTCCGAGTCTGAAACGCGGCGTTATCTTCCGC ATCAAACTGGATCCGACCTATAGTACCACCTACGACGATGCCGTTCGGAGACGGTGCACA GCTGTTCGAT
	GDH_DI_347-404_insertion362	GGCGAGAGGAGATATACGTCTCCCGAAATGACCTATATTTGCTGGCCGACCGTTGCACCG AGTTCTGCATACAGCGGGAGACCGGGGTCTCTGAGCGTTTACAAAGGCGGCAAAAAAGCG ATCACCGGTTGGGAAAATACCCTGCTGGTTCCGAGTCTGAAACGCGGCGTTATCTTCCGC ATCAAACTGGATCCGACCTATAGTACCACCTACGACGATGCCGTTCGGAGACGGTGCACA GCTGTTCGAT
	GDH_DI_347-404_insertion363	GGCGAGAGGAGATATACGTCTCCCGAAATGACCTATATTTGCTGGCCGACCGTTGCACCG AGTTCTGCATACGTTAGCGGGAGACCGGGGTCTCTGAGCTACAAAGGCGGCAAAAAAGCG ATCACCGGTTGGGAAAATACCCTGCTGGTTCCGAGTCTGAAACGCGGCGTTATCTTCCGC ATCAAACTGGATCCGACCTATAGTACCACCTACGACGATGCCGTTCGGAGACGGTGCACA GCTGTTCGAT
	GDH_DI_347-404_insertion364	GGCGAGAGGAGATATACGTCTCCCGAAATGACCTATATTTGCTGGCCGACCGTTGCACCG AGTTCTGCATACGTTTACAGCGGGAGACCGGGGTCTCTGAGCAAAGGCGGCAAAAAAGCG ATCACCGGTTGGGAAAATACCCTGCTGGTTCCGAGTCTGAAACGCGGCGTTATCTTCCGC ATCAAACTGGATCCGACCTATAGTACCACCTACGACGATGCCGTTCGGAGACGGTGCACA GCTGTTCGAT
	GDH_DI_347-404_insertion365	GGCGAGAGGAGATATACGTCTCCCGAAATGACCTATATTTGCTGGCCGACCGTTGCACCG AGTTCTGCATACGTTTACAAAAGCGGGAGACCGGGGTCTCTGAGCGGCGGCAAAAAAGCG ATCACCGGTTGGGAAAATACCCTGCTGGTTCCGAGTCTGAAACGCGGCGTTATCTTCCGC ATCAAACTGGATCCGACCTATAGTACCACCTACGACGATGCCGTTCGGAGACGGTGCACA GCTGTTCGAT
	GDH_DI_347-404_insertion366	GGCGAGAGGAGATATACGTCTCCCGAAATGACCTATATTTGCTGGCCGACCGTTGCACCG AGTTCTGCATACGTTTACAAAGGCAGCGGGAGACCGGGGTCTCTGAGCGGCAAAAAAGCG ATCACCGGTTGGGAAAATACCCTGCTGGTTCCGAGTCTGAAACGCGGCGTTATCTTCCGC ATCAAACTGGATCCGACCTATAGTACCACCTACGACGATGCCGTTCGGAGACGGTGCACA GCTGTTCGAT
	GDH_DI_347-404_insertion367	GGCGAGAGGAGATATACGTCTCCCGAAATGACCTATATTTGCTGGCCGACCGTTGCACCG AGTTCTGCATACGTTTACAAAGGCGGCAGCGGGAGACCGGGGTCTCTGAGCAAAAAAGCG ATCACCGGTTGGGAAAATACCCTGCTGGTTCCGAGTCTGAAACGCGGCGTTATCTTCCGC ATCAAACTGGATCCGACCTATAGTACCACCTACGACGATGCCGTTCGGAGACGGTGCACA GCTGTTCGAT
	GDH_DI_347-404_insertion368	GGCGAGAGGAGATATACGTCTCCCGAAATGACCTATATTTGCTGGCCGACCGTTGCACCG AGTTCTGCATACGTTTACAAAGGCGGCAAAAGCGGGAGACCGGGGTCTCTGAGCAAAGCG ATCACCGGTTGGGAAAATACCCTGCTGGTTCCGAGTCTGAAACGCGGCGTTATCTTCCGC ATCAAACTGGATCCGACCTATAGTACCACCTACGACGATGCCGTTCGGAGACGGTGCACA GCTGTTCGAT
	GDH_DI_347-404_insertion369	GGCGAGAGGAGATATACGTCTCCCGAAATGACCTATATTTGCTGGCCGACCGTTGCACCG AGTTCTGCATACGTTTACAAAGGCGGCAAAAAAAGCGGGAGACCGGGGTCTCTGAGCGCG ATCACCGGTTGGGAAAATACCCTGCTGGTTCCGAGTCTGAAACGCGGCGTTATCTTCCGC ATCAAACTGGATCCGACCTATAGTACCACCTACGACGATGCCGTTCGGAGACGGTGCACA GCTGTTCGAT
	GDH_DI_347-404_insertion370	GGCGAGAGGAGATATACGTCTCCCGAAATGACCTATATTTGCTGGCCGACCGTTGCACCG AGTTCTGCATACGTTTACAAAGGCGGCAAAAAAGCGAGCGGGAGACCGGGGTCTCTGAGC ATCACCGGTTGGGAAAATACCCTGCTGGTTCCGAGTCTGAAACGCGGCGTTATCTTCCGC ATCAAACTGGATCCGACCTATAGTACCACCTACGACGATGCCGTTCGGAGACGGTGCACA GCTGTTCGAT
	GDH_DI_347-404_insertion371	GGCGAGAGGAGATATACGTCTCCCGAAATGACCTATATTTGCTGGCCGACCGTTGCACCG AGTTCTGCATACGTTTACAAAGGCGGCAAAAAAGCGATCAGCGGGAGACCGGGGTCTCTG AGCACCGGTTGGGAAAATACCCTGCTGGTTCCGAGTCTGAAACGCGGCGTTATCTTCCGC ATCAAACTGGATCCGACCTATAGTACCACCTACGACGATGCCGTTCGGAGACGGTGCACA GCTGTTCGAT
	GDH_DI_347-404_insertion372	GGCGAGAGGAGATATACGTCTCCCGAAATGACCTATATTTGCTGGCCGACCGTTGCACCG AGTTCTGCATACGTTTACAAAGGCGGCAAAAAAGCGATCACCAGCGGGAGACCGGGGTCT CTGAGCGGTTGGGAAAATACCCTGCTGGTTCCGAGTCTGAAACGCGGCGTTATCTTCCGC ATCAAACTGGATCCGACCTATAGTACCACCTACGACGATGCCGTTCGGAGACGGTGCACA GCTGTTCGAT
	GDH_DI_347-404_insertion373	GGCGAGAGGAGATATACGTCTCCCGAAATGACCTATATTTGCTGGCCGACCGTTGCACCG AGTTCTGCATACGTTTACAAAGGCGGCAAAAAAGCGATCACCGGTAGCGGGAGACCGGGG TCTCTGAGCTGGGAAAATACCCTGCTGGTTCCGAGTCTGAAACGCGGCGTTATCTTCCGC ATCAAACTGGATCCGACCTATAGTACCACCTACGACGATGCCGTTCGGAGACGGTGCACA GCTGTTCGAT
	GDH_DI_347-404_insertion374	GGCGAGAGGAGATATACGTCTCCCGAAATGACCTATATTTGCTGGCCGACCGTTGCACCG AGTTCTGCATACGTTTACAAAGGCGGCAAAAAAGCGATCACCGGTTGGAGCGGGAGACCG GGGTCTCTGAGCGAAAATACCCTGCTGGTTCCGAGTCTGAAACGCGGCGTTATCTTCCGC ATCAAACTGGATCCGACCTATAGTACCACCTACGACGATGCCGTTCGGAGACGGTGCACA GCTGTTCGAT
	GDH_DI_347-404_insertion375	GGCGAGAGGAGATATACGTCTCCCGAAATGACCTATATTTGCTGGCCGACCGTTGCACCG AGTTCTGCATACGTTTACAAAGGCGGCAAAAAAGCGATCACCGGTTGGGAAAGCGGGAGA CCGGGGTCTCTGAGCAATACCCTGCTGGTTCCGAGTCTGAAACGCGGCGTTATCTTCCGC ATCAAACTGGATCCGACCTATAGTACCACCTACGACGATGCCGTTCGGAGACGGTGCACA GCTGTTCGAT
	GDH_DI_347-404_insertion376	GGCGAGAGGAGATATACGTCTCCCGAAATGACCTATATTTGCTGGCCGACCGTTGCACCG AGTTCTGCATACGTTTACAAAGGCGGCAAAAAAGCGATCACCGGTTGGGAAAATAGCGGG AGACCGGGGTCTCTGAGCACCCTGCTGGTTCCGAGTCTGAAACGCGGCGTTATCTTCCGC ATCAAACTGGATCCGACCTATAGTACCACCTACGACGATGCCGTTCGGAGACGGTGCACA GCTGTTCGAT
	GDH_DI_347-404_insertion377	GGCGAGAGGAGATATACGTCTCCCGAAATGACCTATATTTGCTGGCCGACCGTTGCACCG AGTTCTGCATACGTTTACAAAGGCGGCAAAAAAGCGATCACCGGTTGGGAAAATACCAGC GGGAGACCGGGGTCTCTGAGCCTGCTGGTTCCGAGTCTGAAACGCGGCGTTATCTTCCGC ATCAAACTGGATCCGACCTATAGTACCACCTACGACGATGCCGTTCGGAGACGGTGCACA GCTGTTCGAT
	GDH_DI_347-404_insertion378	GGCGAGAGGAGATATACGTCTCCCGAAATGACCTATATTTGCTGGCCGACCGTTGCACCG AGTTCTGCATACGTTTACAAAGGCGGCAAAAAAGCGATCACCGGTTGGGAAAATACCCTG AGCGGGAGACCGGGGTCTCTGAGCCTGGTTCCGAGTCTGAAACGCGGCGTTATCTTCCGC ATCAAACTGGATCCGACCTATAGTACCACCTACGACGATGCCGTTCGGAGACGGTGCACA GCTGTTCGAT
	GDH_DI_347-404_insertion379	GGCGAGAGGAGATATACGTCTCCCGAAATGACCTATATTTGCTGGCCGACCGTTGCACCG AGTTCTGCATACGTTTACAAAGGCGGCAAAAAAGCGATCACCGGTTGGGAAAATACCCTG CTGAGCGGGAGACCGGGGTCTCTGAGCGTTCCGAGTCTGAAACGCGGCGTTATCTTCCGC ATCAAACTGGATCCGACCTATAGTACCACCTACGACGATGCCGTTCGGAGACGGTGCACA GCTGTTCGAT
	GDH_DI_347-404_insertion380	GGCGAGAGGAGATATACGTCTCCCGAAATGACCTATATTTGCTGGCCGACCGTTGCACCG AGTTCTGCATACGTTTACAAAGGCGGCAAAAAAGCGATCACCGGTTGGGAAAATACCCTG CTGGTTAGCGGGAGACCGGGGTCTCTGAGCCCGAGTCTGAAACGCGGCGTTATCTTCCGC ATCAAACTGGATCCGACCTATAGTACCACCTACGACGATGCCGTTCGGAGACGGTGCACA GCTGTTCGAT
	GDH_DI_347-404_insertion381	GGCGAGAGGAGATATACGTCTCCCGAAATGACCTATATTTGCTGGCCGACCGTTGCACCG AGTTCTGCATACGTTTACAAAGGCGGCAAAAAAGCGATCACCGGTTGGGAAAATACCCTG CTGGTTCCGAGCGGGAGACCGGGGTCTCTGAGCAGTCTGAAACGCGGCGTTATCTTCCGC ATCAAACTGGATCCGACCTATAGTACCACCTACGACGATGCCGTTCGGAGACGGTGCACA GCTGTTCGAT
	GDH_DI_347-404_insertion382	GGCGAGAGGAGATATACGTCTCCCGAAATGACCTATATTTGCTGGCCGACCGTTGCACCG AGTTCTGCATACGTTTACAAAGGCGGCAAAAAAGCGATCACCGGTTGGGAAAATACCCTG CTGGTTCCGAGTAGCGGGAGACCGGGGTCTCTGAGCCTGAAACGCGGCGTTATCTTCCGC ATCAAACTGGATCCGACCTATAGTACCACCTACGACGATGCCGTTCGGAGACGGTGCACA GCTGTTCGAT
	GDH_DI_347-404_insertion383	GGCGAGAGGAGATATACGTCTCCCGAAATGACCTATATTTGCTGGCCGACCGTTGCACCG AGTTCTGCATACGTTTACAAAGGCGGCAAAAAAGCGATCACCGGTTGGGAAAATACCCTG CTGGTTCCGAGTCTGAGCGGGAGACCGGGGTCTCTGAGCAAACGCGGCGTTATCTTCCGC ATCAAACTGGATCCGACCTATAGTACCACCTACGACGATGCCGTTCGGAGACGGTGCACA GCTGTTCGAT
	GDH_DI_347-404_insertion384	GGCGAGAGGAGATATACGTCTCCCGAAATGACCTATATTTGCTGGCCGACCGTTGCACCG AGTTCTGCATACGTTTACAAAGGCGGCAAAAAAGCGATCACCGGTTGGGAAAATACCCTG CTGGTTCCGAGTCTGAAAAGCGGGAGACCGGGGTCTCTGAGCCGCGGCGTTATCTTCCGC ATCAAACTGGATCCGACCTATAGTACCACCTACGACGATGCCGTTCGGAGACGGTGCACA GCTGTTCGAT
	GDH_DI_347-404_insertion385	GGCGAGAGGAGATATACGTCTCCCGAAATGACCTATATTTGCTGGCCGACCGTTGCACCG AGTTCTGCATACGTTTACAAAGGCGGCAAAAAAGCGATCACCGGTTGGGAAAATACCCTG CTGGTTCCGAGTCTGAAACGCAGCGGGAGACCGGGGTCTCTGAGCGGCGTTATCTTCCGC ATCAAACTGGATCCGACCTATAGTACCACCTACGACGATGCCGTTCGGAGACGGTGCACA GCTGTTCGAT
	GDH_DI_347-404_insertion386	GGCGAGAGGAGATATACGTCTCCCGAAATGACCTATATTTGCTGGCCGACCGTTGCACCG AGTTCTGCATACGTTTACAAAGGCGGCAAAAAAGCGATCACCGGTTGGGAAAATACCCTG CTGGTTCCGAGTCTGAAACGCGGCAGCGGGAGACCGGGGTCTCTGAGCGTTATCTTCCGC ATCAAACTGGATCCGACCTATAGTACCACCTACGACGATGCCGTTCGGAGACGGTGCACA GCTGTTCGAT
	GDH_DI_347-404_insertion387	GGCGAGAGGAGATATACGTCTCCCGAAATGACCTATATTTGCTGGCCGACCGTTGCACCG AGTTCTGCATACGTTTACAAAGGCGGCAAAAAAGCGATCACCGGTTGGGAAAATACCCTG CTGGTTCCGAGTCTGAAACGCGGCGTTAGCGGGAGACCGGGGTCTCTGAGCATCTTCCGC ATCAAACTGGATCCGACCTATAGTACCACCTACGACGATGCCGTTCGGAGACGGTGCACA GCTGTTCGAT
	GDH_DI_347-404_insertion388	GGCGAGAGGAGATATACGTCTCCCGAAATGACCTATATTTGCTGGCCGACCGTTGCACCG AGTTCTGCATACGTTTACAAAGGCGGCAAAAAAGCGATCACCGGTTGGGAAAATACCCTG CTGGTTCCGAGTCTGAAACGCGGCGTTATCAGCGGGAGACCGGGGTCTCTGAGCTTCCGC ATCAAACTGGATCCGACCTATAGTACCACCTACGACGATGCCGTTCGGAGACGGTGCACA GCTGTTCGAT
	GDH_DI_347-404_insertion389	GGCGAGAGGAGATATACGTCTCCCGAAATGACCTATATTTGCTGGCCGACCGTTGCACCG AGTTCTGCATACGTTTACAAAGGCGGCAAAAAAGCGATCACCGGTTGGGAAAATACCCTG CTGGTTCCGAGTCTGAAACGCGGCGTTATCTTCAGCGGGAGACCGGGGTCTCTGAGCCGC ATCAAACTGGATCCGACCTATAGTACCACCTACGACGATGCCGTTCGGAGACGGTGCACA GCTGTTCGAT
	GDH_DI_347-404_insertion390	GGCGAGAGGAGATATACGTCTCCCGAAATGACCTATATTTGCTGGCCGACCGTTGCACCG AGTTCTGCATACGTTTACAAAGGCGGCAAAAAAGCGATCACCGGTTGGGAAAATACCCTG CTGGTTCCGAGTCTGAAACGCGGCGTTATCTTCCGCAGCGGGAGACCGGGGTCTCTGAGC ATCAAACTGGATCCGACCTATAGTACCACCTACGACGATGCCGTTCGGAGACGGTGCACA GCTGTTCGAT
	GDH_DI_347-404_insertion391	GGCGAGAGGAGATATACGTCTCCCGAAATGACCTATATTTGCTGGCCGACCGTTGCACCG AGTTCTGCATACGTTTACAAAGGCGGCAAAAAAGCGATCACCGGTTGGGAAAATACCCTG CTGGTTCCGAGTCTGAAACGCGGCGTTATCTTCCGCATCAGCGGGAGACCGGGGTCTCTG AGCAAACTGGATCCGACCTATAGTACCACCTACGACGATGCCGTTCGGAGACGGTGCACA GCTGTTCGAT
	GDH_DI_347-404_insertion392	GGCGAGAGGAGATATACGTCTCCCGAAATGACCTATATTTGCTGGCCGACCGTTGCACCG AGTTCTGCATACGTTTACAAAGGCGGCAAAAAAGCGATCACCGGTTGGGAAAATACCCTG CTGGTTCCGAGTCTGAAACGCGGCGTTATCTTCCGCATCAAAAGCGGGAGACCGGGGTCT CTGAGCCTGGATCCGACCTATAGTACCACCTACGACGATGCCGTTCGGAGACGGTGCACA GCTGTTCGAT
	GDH_DI_347-404_insertion393	GGCGAGAGGAGATATACGTCTCCCGAAATGACCTATATTTGCTGGCCGACCGTTGCACCG AGTTCTGCATACGTTTACAAAGGCGGCAAAAAAGCGATCACCGGTTGGGAAAATACCCTG CTGGTTCCGAGTCTGAAACGCGGCGTTATCTTCCGCATCAAACTGAGCGGGAGACCGGGG TCTCTGAGCGATCCGACCTATAGTACCACCTACGACGATGCCGTTCGGAGACGGTGCACA GCTGTTCGAT
	GDH_DI_347-404_insertion394	GGCGAGAGGAGATATACGTCTCCCGAAATGACCTATATTTGCTGGCCGACCGTTGCACCG AGTTCTGCATACGTTTACAAAGGCGGCAAAAAAGCGATCACCGGTTGGGAAAATACCCTG CTGGTTCCGAGTCTGAAACGCGGCGTTATCTTCCGCATCAAACTGGATAGCGGGAGACCG GGGTCTCTGAGCCCGACCTATAGTACCACCTACGACGATGCCGTTCGGAGACGGTGCACA GCTGTTCGAT
	GDH_DI_347-404_insertion395	GGCGAGAGGAGATATACGTCTCCCGAAATGACCTATATTTGCTGGCCGACCGTTGCACCG AGTTCTGCATACGTTTACAAAGGCGGCAAAAAAGCGATCACCGGTTGGGAAAATACCCTG CTGGTTCCGAGTCTGAAACGCGGCGTTATCTTCCGCATCAAACTGGATCCGAGCGGGAGA CCGGGGTCTCTGAGCACCTATAGTACCACCTACGACGATGCCGTTCGGAGACGGTGCACA GCTGTTCGAT
	GDH_DI_347-404_insertion396	GGCGAGAGGAGATATACGTCTCCCGAAATGACCTATATTTGCTGGCCGACCGTTGCACCG AGTTCTGCATACGTTTACAAAGGCGGCAAAAAAGCGATCACCGGTTGGGAAAATACCCTG CTGGTTCCGAGTCTGAAACGCGGCGTTATCTTCCGCATCAAACTGGATCCGACCAGCGGG AGACCGGGGTCTCTGAGCTATAGTACCACCTACGACGATGCCGTTCGGAGACGGTGCACA GCTGTTCGAT
	GDH_DI_347-404_insertion397	GGCGAGAGGAGATATACGTCTCCCGAAATGACCTATATTTGCTGGCCGACCGTTGCACCG AGTTCTGCATACGTTTACAAAGGCGGCAAAAAAGCGATCACCGGTTGGGAAAATACCCTG CTGGTTCCGAGTCTGAAACGCGGCGTTATCTTCCGCATCAAACTGGATCCGACCTATAGC GGGAGACCGGGGTCTCTGAGCAGTACCACCTACGACGATGCCGTTCGGAGACGGTGCACA GCTGTTCGAT
	GDH_DI_347-404_insertion398	GGCGAGAGGAGATATACGTCTCCCGAAATGACCTATATTTGCTGGCCGACCGTTGCACCG AGTTCTGCATACGTTTACAAAGGCGGCAAAAAAGCGATCACCGGTTGGGAAAATACCCTG CTGGTTCCGAGTCTGAAACGCGGCGTTATCTTCCGCATCAAACTGGATCCGACCTATAGT AGCGGGAGACCGGGGTCTCTGAGCACCACCTACGACGATGCCGTTCGGAGACGGTGCACA GCTGTTCGAT
	GDH_DI_347-404_insertion399	GGCGAGAGGAGATATACGTCTCCCGAAATGACCTATATTTGCTGGCCGACCGTTGCACCG AGTTCTGCATACGTTTACAAAGGCGGCAAAAAAGCGATCACCGGTTGGGAAAATACCCTG CTGGTTCCGAGTCTGAAACGCGGCGTTATCTTCCGCATCAAACTGGATCCGACCTATAGT ACCAGCGGGAGACCGGGGTCTCTGAGCACCTACGACGATGCCGTTCGGAGACGGTGCACA GCTGTTCGAT
	GDH_DI_347-404_insertion400	GGCGAGAGGAGATATACGTCTCCCGAAATGACCTATATTTGCTGGCCGACCGTTGCACCG AGTTCTGCATACGTTTACAAAGGCGGCAAAAAAGCGATCACCGGTTGGGAAAATACCCTG CTGGTTCCGAGTCTGAAACGCGGCGTTATCTTCCGCATCAAACTGGATCCGACCTATAGT ACCACCAGCGGGAGACCGGGGTCTCTGAGCTACGACGATGCCGTTCGGAGACGGTGCACA GCTGTTCGAT
	GDH_DI_347-404_insertion401	GGCGAGAGGAGATATACGTCTCCCGAAATGACCTATATTTGCTGGCCGACCGTTGCACCG AGTTCTGCATACGTTTACAAAGGCGGCAAAAAAGCGATCACCGGTTGGGAAAATACCCTG CTGGTTCCGAGTCTGAAACGCGGCGTTATCTTCCGCATCAAACTGGATCCGACCTATAGT ACCACCTACAGCGGGAGACCGGGGTCTCTGAGCGACGATGCCGTTCGGAGACGGTGCACA GCTGTTCGAT
	GDH_DI_347-404_insertion402	GGCGAGAGGAGATATACGTCTCCCGAAATGACCTATATTTGCTGGCCGACCGTTGCACCG AGTTCTGCATACGTTTACAAAGGCGGCAAAAAAGCGATCACCGGTTGGGAAAATACCCTG CTGGTTCCGAGTCTGAAACGCGGCGTTATCTTCCGCATCAAACTGGATCCGACCTATAGT ACCACCTACGACAGCGGGAGACCGGGGTCTCTGAGCGATGCCGTTCGGAGACGGTGCACA GCTGTTCGAT
	GDH_DI_347-404_insertion403	GGCGAGAGGAGATATACGTCTCCCGAAATGACCTATATTTGCTGGCCGACCGTTGCACCG AGTTCTGCATACGTTTACAAAGGCGGCAAAAAAGCGATCACCGGTTGGGAAAATACCCTG CTGGTTCCGAGTCTGAAACGCGGCGTTATCTTCCGCATCAAACTGGATCCGACCTATAGT ACCACCTACGACGATAGCGGGAGACCGGGGTCTCTGAGCGCCGTTCGGAGACGGTGCACA GCTGTTCGAT
	GDH_DI_347-404_insertion404	GGCGAGAGGAGATATACGTCTCCCGAAATGACCTATATTTGCTGGCCGACCGTTGCACCG AGTTCTGCATACGTTTACAAAGGCGGCAAAAAAGCGATCACCGGTTGGGAAAATACCCTG CTGGTTCCGAGTCTGAAACGCGGCGTTATCTTCCGCATCAAACTGGATCCGACCTATAGT ACCACCTACGACGATGCCAGCGGGAGACCGGGGTCTCTGAGCGTTCGGAGACGGTGCACA GCTGTTCGAT
	GDH_DI_405-461_insertion405	TTATAATCATCCTCCCCGCGTCTCCCGTTAGCGGGAGACCGGGGTCTCTGAGCCCGATGT TCAAAAGCAACAACCGTTATCGCGACGTTATTGCAAGTCCGGACGGTAACGTTCTGTACG TTCTGACCGATACCGCAGGTAACGTTCAGAAAGACGACGGTAGCGTTACCAATACCCTGG AAAATCCGGGTAGCCTGATCAAATTCACCTACAAAGCGAAATGACGGAGACGCGAGCACA CATCCTATTT
	GDH_DI_405-461_insertion406	TTATAATCATCCTCCCCGCGTCTCCCGTTCCGAGCGGGAGACCGGGGTCTCTGAGCATGT TCAAAAGCAACAACCGTTATCGCGACGTTATTGCAAGTCCGGACGGTAACGTTCTGTACG TTCTGACCGATACCGCAGGTAACGTTCAGAAAGACGACGGTAGCGTTACCAATACCCTGG AAAATCCGGGTAGCCTGATCAAATTCACCTACAAAGCGAAATGACGGAGACGCGAGCACA CATCCTATTT
	GDH_DI_405-461_insertion407	TTATAATCATCCTCCCCGCGTCTCCCGTTCCGATGAGCGGGAGACCGGGGTCTCTGAGCT TCAAAAGCAACAACCGTTATCGCGACGTTATTGCAAGTCCGGACGGTAACGTTCTGTACG TTCTGACCGATACCGCAGGTAACGTTCAGAAAGACGACGGTAGCGTTACCAATACCCTGG AAAATCCGGGTAGCCTGATCAAATTCACCTACAAAGCGAAATGACGGAGACGCGAGCACA CATCCTATTT
	GDH_DI_405-461_insertion408	TTATAATCATCCTCCCCGCGTCTCCCGTTCCGATGTTCAGCGGGAGACCGGGGTCTCTGA GCAAAAGCAACAACCGTTATCGCGACGTTATTGCAAGTCCGGACGGTAACGTTCTGTACG TTCTGACCGATACCGCAGGTAACGTTCAGAAAGACGACGGTAGCGTTACCAATACCCTGG AAAATCCGGGTAGCCTGATCAAATTCACCTACAAAGCGAAATGACGGAGACGCGAGCACA CATCCTATTT
	GDH_DI_405-461_insertion409	TTATAATCATCCTCCCCGCGTCTCCCGTTCCGATGTTCAAAAGCGGGAGACCGGGGTCTC TGAGCAGCAACAACCGTTATCGCGACGTTATTGCAAGTCCGGACGGTAACGTTCTGTACG TTCTGACCGATACCGCAGGTAACGTTCAGAAAGACGACGGTAGCGTTACCAATACCCTGG AAAATCCGGGTAGCCTGATCAAATTCACCTACAAAGCGAAATGACGGAGACGCGAGCACA CATCCTATTT
	GDH_DI_405-461_insertion410	TTATAATCATCCTCCCCGCGTCTCCCGTTCCGATGTTCAAAAGCAGCGGGAGACCGGGGT CTCTGAGCAACAACCGTTATCGCGACGTTATTGCAAGTCCGGACGGTAACGTTCTGTACG TTCTGACCGATACCGCAGGTAACGTTCAGAAAGACGACGGTAGCGTTACCAATACCCTGG AAAATCCGGGTAGCCTGATCAAATTCACCTACAAAGCGAAATGACGGAGACGCGAGCACA CATCCTATTT
	GDH_DI_405-461_insertion411	TTATAATCATCCTCCCCGCGTCTCCCGTTCCGATGTTCAAAAGCAACAGCGGGAGACCGG GGTCTCTGAGCAACCGTTATCGCGACGTTATTGCAAGTCCGGACGGTAACGTTCTGTACG TTCTGACCGATACCGCAGGTAACGTTCAGAAAGACGACGGTAGCGTTACCAATACCCTGG AAAATCCGGGTAGCCTGATCAAATTCACCTACAAAGCGAAATGACGGAGACGCGAGCACA CATCCTATTT
	GDH_DI_405-461_insertion412	TTATAATCATCCTCCCCGCGTCTCCCGTTCCGATGTTCAAAAGCAACAACAGCGGGAGAC CGGGGTCTCTGAGCCGTTATCGCGACGTTATTGCAAGTCCGGACGGTAACGTTCTGTACG TTCTGACCGATACCGCAGGTAACGTTCAGAAAGACGACGGTAGCGTTACCAATACCCTGG AAAATCCGGGTAGCCTGATCAAATTCACCTACAAAGCGAAATGACGGAGACGCGAGCACA CATCCTATTT
	GDH_DI_405-461_insertion413	TTATAATCATCCTCCCCGCGTCTCCCGTTCCGATGTTCAAAAGCAACAACCGTAGCGGGA GACCGGGGTCTCTGAGCTATCGCGACGTTATTGCAAGTCCGGACGGTAACGTTCTGTACG TTCTGACCGATACCGCAGGTAACGTTCAGAAAGACGACGGTAGCGTTACCAATACCCTGG AAAATCCGGGTAGCCTGATCAAATTCACCTACAAAGCGAAATGACGGAGACGCGAGCACA CATCCTATTT
	GDH_DI_405-461_insertion414	TTATAATCATCCTCCCCGCGTCTCCCGTTCCGATGTTCAAAAGCAACAACCGTTATAGCG GGAGACCGGGGTCTCTGAGCCGCGACGTTATTGCAAGTCCGGACGGTAACGTTCTGTACG TTCTGACCGATACCGCAGGTAACGTTCAGAAAGACGACGGTAGCGTTACCAATACCCTGG AAAATCCGGGTAGCCTGATCAAATTCACCTACAAAGCGAAATGACGGAGACGCGAGCACA CATCCTATTT
	GDH_DI_405-461_insertion415	TTATAATCATCCTCCCCGCGTCTCCCGTTCCGATGTTCAAAAGCAACAACCGTTATCGCA GCGGGAGACCGGGGTCTCTGAGCGACGTTATTGCAAGTCCGGACGGTAACGTTCTGTACG TTCTGACCGATACCGCAGGTAACGTTCAGAAAGACGACGGTAGCGTTACCAATACCCTGG AAAATCCGGGTAGCCTGATCAAATTCACCTACAAAGCGAAATGACGGAGACGCGAGCACA CATCCTATTT
	GDH_DI_405-461_insertion416	TTATAATCATCCTCCCCGCGTCTCCCGTTCCGATGTTCAAAAGCAACAACCGTTATCGCG ACAGCGGGAGACCGGGGTCTCTGAGCGTTATTGCAAGTCCGGACGGTAACGTTCTGTACG TTCTGACCGATACCGCAGGTAACGTTCAGAAAGACGACGGTAGCGTTACCAATACCCTGG AAAATCCGGGTAGCCTGATCAAATTCACCTACAAAGCGAAATGACGGAGACGCGAGCACA CATCCTATTT
	GDH_DI_405-461_insertion417	TTATAATCATCCTCCCCGCGTCTCCCGTTCCGATGTTCAAAAGCAACAACCGTTATCGCG ACGTTAGCGGGAGACCGGGGTCTCTGAGCATTGCAAGTCCGGACGGTAACGTTCTGTACG TTCTGACCGATACCGCAGGTAACGTTCAGAAAGACGACGGTAGCGTTACCAATACCCTGG AAAATCCGGGTAGCCTGATCAAATTCACCTACAAAGCGAAATGACGGAGACGCGAGCACA CATCCTATTT
	GDH_DI_405-461_insertion418	TTATAATCATCCTCCCCGCGTCTCCCGTTCCGATGTTCAAAAGCAACAACCGTTATCGCG ACGTTATTAGCGGGAGACCGGGGTCTCTGAGCGCAAGTCCGGACGGTAACGTTCTGTACG TTCTGACCGATACCGCAGGTAACGTTCAGAAAGACGACGGTAGCGTTACCAATACCCTGG AAAATCCGGGTAGCCTGATCAAATTCACCTACAAAGCGAAATGACGGAGACGCGAGCACA CATCCTATTT
	GDH_DI_405-461_insertion419	TTATAATCATCCTCCCCGCGTCTCCCGTTCCGATGTTCAAAAGCAACAACCGTTATCGCG ACGTTATTGCAAGCGGGAGACCGGGGTCTCTGAGCAGTCCGGACGGTAACGTTCTGTACG TTCTGACCGATACCGCAGGTAACGTTCAGAAAGACGACGGTAGCGTTACCAATACCCTGG AAAATCCGGGTAGCCTGATCAAATTCACCTACAAAGCGAAATGACGGAGACGCGAGCACA CATCCTATTT
	GDH_DI_405-461_insertion420	TTATAATCATCCTCCCCGCGTCTCCCGTTCCGATGTTCAAAAGCAACAACCGTTATCGCG ACGTTATTGCAAGTAGCGGGAGACCGGGGTCTCTGAGCCCGGACGGTAACGTTCTGTACG TTCTGACCGATACCGCAGGTAACGTTCAGAAAGACGACGGTAGCGTTACCAATACCCTGG AAAATCCGGGTAGCCTGATCAAATTCACCTACAAAGCGAAATGACGGAGACGCGAGCACA CATCCTATTT
	GDH_DI_405-461_insertion421	TTATAATCATCCTCCCCGCGTCTCCCGTTCCGATGTTCAAAAGCAACAACCGTTATCGCG ACGTTATTGCAAGTCCGAGCGGGAGACCGGGGTCTCTGAGCGACGGTAACGTTCTGTACG TTCTGACCGATACCGCAGGTAACGTTCAGAAAGACGACGGTAGCGTTACCAATACCCTGG AAAATCCGGGTAGCCTGATCAAATTCACCTACAAAGCGAAATGACGGAGACGCGAGCACA CATCCTATTT
	GDH_DI_405-461_insertion422	TTATAATCATCCTCCCCGCGTCTCCCGTTCCGATGTTCAAAAGCAACAACCGTTATCGCG ACGTTATTGCAAGTCCGGACAGCGGGAGACCGGGGTCTCTGAGCGGTAACGTTCTGTACG TTCTGACCGATACCGCAGGTAACGTTCAGAAAGACGACGGTAGCGTTACCAATACCCTGG AAAATCCGGGTAGCCTGATCAAATTCACCTACAAAGCGAAATGACGGAGACGCGAGCACA CATCCTATTT
	GDH_DI_405-461_insertion423	TTATAATCATCCTCCCCGCGTCTCCCGTTCCGATGTTCAAAAGCAACAACCGTTATCGCG ACGTTATTGCAAGTCCGGACGGTAGCGGGAGACCGGGGTCTCTGAGCAACGTTCTGTACG TTCTGACCGATACCGCAGGTAACGTTCAGAAAGACGACGGTAGCGTTACCAATACCCTGG AAAATCCGGGTAGCCTGATCAAATTCACCTACAAAGCGAAATGACGGAGACGCGAGCACA CATCCTATTT
	GDH_DI_405-461_insertion424	TTATAATCATCCTCCCCGCGTCTCCCGTTCCGATGTTCAAAAGCAACAACCGTTATCGCG ACGTTATTGCAAGTCCGGACGGTAACAGCGGGAGACCGGGGTCTCTGAGCGTTCTGTACG TTCTGACCGATACCGCAGGTAACGTTCAGAAAGACGACGGTAGCGTTACCAATACCCTGG AAAATCCGGGTAGCCTGATCAAATTCACCTACAAAGCGAAATGACGGAGACGCGAGCACA CATCCTATTT
	GDH_DI_405-461_insertion425	TTATAATCATCCTCCCCGCGTCTCCCGTTCCGATGTTCAAAAGCAACAACCGTTATCGCG ACGTTATTGCAAGTCCGGACGGTAACGTTAGCGGGAGACCGGGGTCTCTGAGCCTGTACG TTCTGACCGATACCGCAGGTAACGTTCAGAAAGACGACGGTAGCGTTACCAATACCCTGG AAAATCCGGGTAGCCTGATCAAATTCACCTACAAAGCGAAATGACGGAGACGCGAGCACA CATCCTATTT
	GDH_DI_405-461_insertion426	TTATAATCATCCTCCCCGCGTCTCCCGTTCCGATGTTCAAAAGCAACAACCGTTATCGCG ACGTTATTGCAAGTCCGGACGGTAACGTTCTGAGCGGGAGACCGGGGTCTCTGAGCTACG TTCTGACCGATACCGCAGGTAACGTTCAGAAAGACGACGGTAGCGTTACCAATACCCTGG AAAATCCGGGTAGCCTGATCAAATTCACCTACAAAGCGAAATGACGGAGACGCGAGCACA CATCCTATTT
	GDH_DI_405-461_insertion427	TTATAATCATCCTCCCCGCGTCTCCCGTTCCGATGTTCAAAAGCAACAACCGTTATCGCG ACGTTATTGCAAGTCCGGACGGTAACGTTCTGTACAGCGGGAGACCGGGGTCTCTGAGCG TTCTGACCGATACCGCAGGTAACGTTCAGAAAGACGACGGTAGCGTTACCAATACCCTGG AAAATCCGGGTAGCCTGATCAAATTCACCTACAAAGCGAAATGACGGAGACGCGAGCACA CATCCTATTT
	GDH_DI_405-461_insertion428	TTATAATCATCCTCCCCGCGTCTCCCGTTCCGATGTTCAAAAGCAACAACCGTTATCGCG ACGTTATTGCAAGTCCGGACGGTAACGTTCTGTACGTTAGCGGGAGACCGGGGTCTCTGA GCCTGACCGATACCGCAGGTAACGTTCAGAAAGACGACGGTAGCGTTACCAATACCCTGG AAAATCCGGGTAGCCTGATCAAATTCACCTACAAAGCGAAATGACGGAGACGCGAGCACA CATCCTATTT
	GDH_DI_405-461_insertion429	TTATAATCATCCTCCCCGCGTCTCCCGTTCCGATGTTCAAAAGCAACAACCGTTATCGCG ACGTTATTGCAAGTCCGGACGGTAACGTTCTGTACGTTCTGAGCGGGAGACCGGGGTCTC TGAGCACCGATACCGCAGGTAACGTTCAGAAAGACGACGGTAGCGTTACCAATACCCTGG AAAATCCGGGTAGCCTGATCAAATTCACCTACAAAGCGAAATGACGGAGACGCGAGCACA CATCCTATTT
	GDH_DI_405-461_insertion430	TTATAATCATCCTCCCCGCGTCTCCCGTTCCGATGTTCAAAAGCAACAACCGTTATCGCG ACGTTATTGCAAGTCCGGACGGTAACGTTCTGTACGTTCTGACCAGCGGGAGACCGGGGT CTCTGAGCGATACCGCAGGTAACGTTCAGAAAGACGACGGTAGCGTTACCAATACCCTGG AAAATCCGGGTAGCCTGATCAAATTCACCTACAAAGCGAAATGACGGAGACGCGAGCACA CATCCTATTT
	GDH_DI_405-461_insertion431	TTATAATCATCCTCCCCGCGTCTCCCGTTCCGATGTTCAAAAGCAACAACCGTTATCGCG ACGTTATTGCAAGTCCGGACGGTAACGTTCTGTACGTTCTGACCGATAGCGGGAGACCGG GGTCTCTGAGCACCGCAGGTAACGTTCAGAAAGACGACGGTAGCGTTACCAATACCCTGG AAAATCCGGGTAGCCTGATCAAATTCACCTACAAAGCGAAATGACGGAGACGCGAGCACA CATCCTATTT
	GDH_DI_405-461_insertion432	TTATAATCATCCTCCCCGCGTCTCCCGTTCCGATGTTCAAAAGCAACAACCGTTATCGCG ACGTTATTGCAAGTCCGGACGGTAACGTTCTGTACGTTCTGACCGATACCAGCGGGAGAC CGGGGTCTCTGAGCGCAGGTAACGTTCAGAAAGACGACGGTAGCGTTACCAATACCCTGG AAAATCCGGGTAGCCTGATCAAATTCACCTACAAAGCGAAATGACGGAGACGCGAGCACA CATCCTATTT
	GDH_DI_405-461_insertion433	TTATAATCATCCTCCCCGCGTCTCCCGTTCCGATGTTCAAAAGCAACAACCGTTATCGCG ACGTTATTGCAAGTCCGGACGGTAACGTTCTGTACGTTCTGACCGATACCGCAAGCGGGA GACCGGGGTCTCTGAGCGGTAACGTTCAGAAAGACGACGGTAGCGTTACCAATACCCTGG AAAATCCGGGTAGCCTGATCAAATTCACCTACAAAGCGAAATGACGGAGACGCGAGCACA CATCCTATTT
	GDH_DI_405-461_insertion434	TTATAATCATCCTCCCCGCGTCTCCCGTTCCGATGTTCAAAAGCAACAACCGTTATCGCG ACGTTATTGCAAGTCCGGACGGTAACGTTCTGTACGTTCTGACCGATACCGCAGGTAGCG GGAGACCGGGGTCTCTGAGCAACGTTCAGAAAGACGACGGTAGCGTTACCAATACCCTGG AAAATCCGGGTAGCCTGATCAAATTCACCTACAAAGCGAAATGACGGAGACGCGAGCACA CATCCTATTT
	GDH_DI_405-461_insertion435	TTATAATCATCCTCCCCGCGTCTCCCGTTCCGATGTTCAAAAGCAACAACCGTTATCGCG ACGTTATTGCAAGTCCGGACGGTAACGTTCTGTACGTTCTGACCGATACCGCAGGTAACA GCGGGAGACCGGGGTCTCTGAGCGTTCAGAAAGACGACGGTAGCGTTACCAATACCCTGG AAAATCCGGGTAGCCTGATCAAATTCACCTACAAAGCGAAATGACGGAGACGCGAGCACA CATCCTATTT
	GDH_DI_405-461_insertion436	TTATAATCATCCTCCCCGCGTCTCCCGTTCCGATGTTCAAAAGCAACAACCGTTATCGCG ACGTTATTGCAAGTCCGGACGGTAACGTTCTGTACGTTCTGACCGATACCGCAGGTAACG TTAGCGGGAGACCGGGGTCTCTGAGCCAGAAAGACGACGGTAGCGTTACCAATACCCTGG AAAATCCGGGTAGCCTGATCAAATTCACCTACAAAGCGAAATGACGGAGACGCGAGCACA CATCCTATTT
	GDH_DI_405-461_insertion437	TTATAATCATCCTCCCCGCGTCTCCCGTTCCGATGTTCAAAAGCAACAACCGTTATCGCG ACGTTATTGCAAGTCCGGACGGTAACGTTCTGTACGTTCTGACCGATACCGCAGGTAACG TTCAGAGCGGGAGACCGGGGTCTCTGAGCAAAGACGACGGTAGCGTTACCAATACCCTGG AAAATCCGGGTAGCCTGATCAAATTCACCTACAAAGCGAAATGACGGAGACGCGAGCACA CATCCTATTT
	GDH_DI_405-461_insertion438	TTATAATCATCCTCCCCGCGTCTCCCGTTCCGATGTTCAAAAGCAACAACCGTTATCGCG ACGTTATTGCAAGTCCGGACGGTAACGTTCTGTACGTTCTGACCGATACCGCAGGTAACG TTCAGAAAAGCGGGAGACCGGGGTCTCTGAGCGACGACGGTAGCGTTACCAATACCCTGG AAAATCCGGGTAGCCTGATCAAATTCACCTACAAAGCGAAATGACGGAGACGCGAGCACA CATCCTATTT
	GDH_DI_405-461_insertion439	TTATAATCATCCTCCCCGCGTCTCCCGTTCCGATGTTCAAAAGCAACAACCGTTATCGCG ACGTTATTGCAAGTCCGGACGGTAACGTTCTGTACGTTCTGACCGATACCGCAGGTAACG TTCAGAAAGACAGCGGGAGACCGGGGTCTCTGAGCGACGGTAGCGTTACCAATACCCTGG AAAATCCGGGTAGCCTGATCAAATTCACCTACAAAGCGAAATGACGGAGACGCGAGCACA CATCCTATTT
	GDH_DI_405-461_insertion440	TTATAATCATCCTCCCCGCGTCTCCCGTTCCGATGTTCAAAAGCAACAACCGTTATCGCG ACGTTATTGCAAGTCCGGACGGTAACGTTCTGTACGTTCTGACCGATACCGCAGGTAACG TTCAGAAAGACGACAGCGGGAGACCGGGGTCTCTGAGCGGTAGCGTTACCAATACCCTGG AAAATCCGGGTAGCCTGATCAAATTCACCTACAAAGCGAAATGACGGAGACGCGAGCACA CATCCTATTT
	GDH_DI_405-461_insertion441	TTATAATCATCCTCCCCGCGTCTCCCGTTCCGATGTTCAAAAGCAACAACCGTTATCGCG ACGTTATTGCAAGTCCGGACGGTAACGTTCTGTACGTTCTGACCGATACCGCAGGTAACG TTCAGAAAGACGACGGTAGCGGGAGACCGGGGTCTCTGAGCAGCGTTACCAATACCCTGG AAAATCCGGGTAGCCTGATCAAATTCACCTACAAAGCGAAATGACGGAGACGCGAGCACA CATCCTATTT
	GDH_DI_405-461_insertion442	TTATAATCATCCTCCCCGCGTCTCCCGTTCCGATGTTCAAAAGCAACAACCGTTATCGCG ACGTTATTGCAAGTCCGGACGGTAACGTTCTGTACGTTCTGACCGATACCGCAGGTAACG TTCAGAAAGACGACGGTAGCAGCGGGAGACCGGGGTCTCTGAGCGTTACCAATACCCTGG AAAATCCGGGTAGCCTGATCAAATTCACCTACAAAGCGAAATGACGGAGACGCGAGCACA CATCCTATTT
	GDH_DI_405-461_insertion443	TTATAATCATCCTCCCCGCGTCTCCCGTTCCGATGTTCAAAAGCAACAACCGTTATCGCG ACGTTATTGCAAGTCCGGACGGTAACGTTCTGTACGTTCTGACCGATACCGCAGGTAACG TTCAGAAAGACGACGGTAGCGTTAGCGGGAGACCGGGGTCTCTGAGCACCAATACCCTGG AAAATCCGGGTAGCCTGATCAAATTCACCTACAAAGCGAAATGACGGAGACGCGAGCACA CATCCTATTT
	GDH_DI_405-461_insertion444	TTATAATCATCCTCCCCGCGTCTCCCGTTCCGATGTTCAAAAGCAACAACCGTTATCGCG ACGTTATTGCAAGTCCGGACGGTAACGTTCTGTACGTTCTGACCGATACCGCAGGTAACG TTCAGAAAGACGACGGTAGCGTTACCAGCGGGAGACCGGGGTCTCTGAGCAATACCCTGG AAAATCCGGGTAGCCTGATCAAATTCACCTACAAAGCGAAATGACGGAGACGCGAGCACA CATCCTATTT
	GDH_DI_405-461_insertion445	TTATAATCATCCTCCCCGCGTCTCCCGTTCCGATGTTCAAAAGCAACAACCGTTATCGCG ACGTTATTGCAAGTCCGGACGGTAACGTTCTGTACGTTCTGACCGATACCGCAGGTAACG TTCAGAAAGACGACGGTAGCGTTACCAATAGCGGGAGACCGGGGTCTCTGAGCACCCTGG AAAATCCGGGTAGCCTGATCAAATTCACCTACAAAGCGAAATGACGGAGACGCGAGCACA CATCCTATTT
	GDH_DI_405-461_insertion446	TTATAATCATCCTCCCCGCGTCTCCCGTTCCGATGTTCAAAAGCAACAACCGTTATCGCG ACGTTATTGCAAGTCCGGACGGTAACGTTCTGTACGTTCTGACCGATACCGCAGGTAACG TTCAGAAAGACGACGGTAGCGTTACCAATACCAGCGGGAGACCGGGGTCTCTGAGCCTGG AAAATCCGGGTAGCCTGATCAAATTCACCTACAAAGCGAAATGACGGAGACGCGAGCACA CATCCTATTT
	GDH_DI_405-461_insertion447	TTATAATCATCCTCCCCGCGTCTCCCGTTCCGATGTTCAAAAGCAACAACCGTTATCGCG ACGTTATTGCAAGTCCGGACGGTAACGTTCTGTACGTTCTGACCGATACCGCAGGTAACG TTCAGAAAGACGACGGTAGCGTTACCAATACCCTGAGCGGGAGACCGGGGTCTCTGAGCG AAAATCCGGGTAGCCTGATCAAATTCACCTACAAAGCGAAATGACGGAGACGCGAGCACA CATCCTATTT
	GDH_DI_405-461_insertion448	TTATAATCATCCTCCCCGCGTCTCCCGTTCCGATGTTCAAAAGCAACAACCGTTATCGCG ACGTTATTGCAAGTCCGGACGGTAACGTTCTGTACGTTCTGACCGATACCGCAGGTAACG TTCAGAAAGACGACGGTAGCGTTACCAATACCCTGGAAAGCGGGAGACCGGGGTCTCTGA GCAATCCGGGTAGCCTGATCAAATTCACCTACAAAGCGAAATGACGGAGACGCGAGCACA CATCCTATTT
	GDH_DI_405-461_insertion449	TTATAATCATCCTCCCCGCGTCTCCCGTTCCGATGTTCAAAAGCAACAACCGTTATCGCG ACGTTATTGCAAGTCCGGACGGTAACGTTCTGTACGTTCTGACCGATACCGCAGGTAACG TTCAGAAAGACGACGGTAGCGTTACCAATACCCTGGAAAATAGCGGGAGACCGGGGTCTC TGAGCCCGGGTAGCCTGATCAAATTCACCTACAAAGCGAAATGACGGAGACGCGAGCACA CATCCTATTT
	GDH_DI_405-461_insertion450	TTATAATCATCCTCCCCGCGTCTCCCGTTCCGATGTTCAAAAGCAACAACCGTTATCGCG ACGTTATTGCAAGTCCGGACGGTAACGTTCTGTACGTTCTGACCGATACCGCAGGTAACG TTCAGAAAGACGACGGTAGCGTTACCAATACCCTGGAAAATCCGAGCGGGAGACCGGGGT CTCTGAGCGGTAGCCTGATCAAATTCACCTACAAAGCGAAATGACGGAGACGCGAGCACA CATCCTATTT
	GDH_DI_405-461_insertion451	TTATAATCATCCTCCCCGCGTCTCCCGTTCCGATGTTCAAAAGCAACAACCGTTATCGCG ACGTTATTGCAAGTCCGGACGGTAACGTTCTGTACGTTCTGACCGATACCGCAGGTAACG TTCAGAAAGACGACGGTAGCGTTACCAATACCCTGGAAAATCCGGGTAGCGGGAGACCGG GGTCTCTGAGCAGCCTGATCAAATTCACCTACAAAGCGAAATGACGGAGACGCGAGCACA CATCCTATTT
	GDH_DI_405-461_insertion452	TTATAATCATCCTCCCCGCGTCTCCCGTTCCGATGTTCAAAAGCAACAACCGTTATCGCG ACGTTATTGCAAGTCCGGACGGTAACGTTCTGTACGTTCTGACCGATACCGCAGGTAACG TTCAGAAAGACGACGGTAGCGTTACCAATACCCTGGAAAATCCGGGTAGCAGCGGGAGAC CGGGGTCTCTGAGCCTGATCAAATTCACCTACAAAGCGAAATGACGGAGACGCGAGCACA CATCCTATTT
	GDH_DI_405-461_insertion453	TTATAATCATCCTCCCCGCGTCTCCCGTTCCGATGTTCAAAAGCAACAACCGTTATCGCG ACGTTATTGCAAGTCCGGACGGTAACGTTCTGTACGTTCTGACCGATACCGCAGGTAACG TTCAGAAAGACGACGGTAGCGTTACCAATACCCTGGAAAATCCGGGTAGCCTGAGCGGGA GACCGGGGTCTCTGAGCATCAAATTCACCTACAAAGCGAAATGACGGAGACGCGAGCACA CATCCTATTT
	GDH_DI_405-461_insertion454	TTATAATCATCCTCCCCGCGTCTCCCGTTCCGATGTTCAAAAGCAACAACCGTTATCGCG ACGTTATTGCAAGTCCGGACGGTAACGTTCTGTACGTTCTGACCGATACCGCAGGTAACG TTCAGAAAGACGACGGTAGCGTTACCAATACCCTGGAAAATCCGGGTAGCCTGATCAGCG GGAGACCGGGGTCTCTGAGCAAATTCACCTACAAAGCGAAATGACGGAGACGCGAGCACA CATCCTATTT
	GDH_DI_405-461_insertion455	TTATAATCATCCTCCCCGCGTCTCCCGTTCCGATGTTCAAAAGCAACAACCGTTATCGCG ACGTTATTGCAAGTCCGGACGGTAACGTTCTGTACGTTCTGACCGATACCGCAGGTAACG TTCAGAAAGACGACGGTAGCGTTACCAATACCCTGGAAAATCCGGGTAGCCTGATCAAAA GCGGGAGACCGGGGTCTCTGAGCTTCACCTACAAAGCGAAATGACGGAGACGCGAGCACA CATCCTATTT
	GDH_DI_405-461_insertion456	TTATAATCATCCTCCCCGCGTCTCCCGTTCCGATGTTCAAAAGCAACAACCGTTATCGCG ACGTTATTGCAAGTCCGGACGGTAACGTTCTGTACGTTCTGACCGATACCGCAGGTAACG TTCAGAAAGACGACGGTAGCGTTACCAATACCCTGGAAAATCCGGGTAGCCTGATCAAAT TCAGCGGGAGACCGGGGTCTCTGAGCACCTACAAAGCGAAATGACGGAGACGCGAGCACA CATCCTATTT
	GDH_DI_405-461_insertion457	TTATAATCATCCTCCCCGCGTCTCCCGTTCCGATGTTCAAAAGCAACAACCGTTATCGCG ACGTTATTGCAAGTCCGGACGGTAACGTTCTGTACGTTCTGACCGATACCGCAGGTAACG TTCAGAAAGACGACGGTAGCGTTACCAATACCCTGGAAAATCCGGGTAGCCTGATCAAAT TCACCAGCGGGAGACCGGGGTCTCTGAGCTACAAAGCGAAATGACGGAGACGCGAGCACA CATCCTATTT
	GDH_DI_405-461_insertion458	TTATAATCATCCTCCCCGCGTCTCCCGTTCCGATGTTCAAAAGCAACAACCGTTATCGCG ACGTTATTGCAAGTCCGGACGGTAACGTTCTGTACGTTCTGACCGATACCGCAGGTAACG TTCAGAAAGACGACGGTAGCGTTACCAATACCCTGGAAAATCCGGGTAGCCTGATCAAAT TCACCTACAGCGGGAGACCGGGGTCTCTGAGCAAAGCGAAATGACGGAGACGCGAGCACA CATCCTATTT
	GDH_DI_405-461_insertion459	TTATAATCATCCTCCCCGCGTCTCCCGTTCCGATGTTCAAAAGCAACAACCGTTATCGCG ACGTTATTGCAAGTCCGGACGGTAACGTTCTGTACGTTCTGACCGATACCGCAGGTAACG TTCAGAAAGACGACGGTAGCGTTACCAATACCCTGGAAAATCCGGGTAGCCTGATCAAAT TCACCTACAAAAGCGGGAGACCGGGGTCTCTGAGCGCGAAATGACGGAGACGCGAGCACA CATCCTATTT
	GDH_DI_405-461_insertion460	TTATAATCATCCTCCCCGCGTCTCCCGTTCCGATGTTCAAAAGCAACAACCGTTATCGCG ACGTTATTGCAAGTCCGGACGGTAACGTTCTGTACGTTCTGACCGATACCGCAGGTAACG TTCAGAAAGACGACGGTAGCGTTACCAATACCCTGGAAAATCCGGGTAGCCTGATCAAAT TCACCTACAAAGCGAGCGGGAGACCGGGGTCTCTGAGCAAATGACGGAGACGCGAGCACA CATCCTATTT
	GDH_DI_405-461_insertion461	TTATAATCATCCTCCCCGCGTCTCCCGTTCCGATGTTCAAAAGCAACAACCGTTATCGCG ACGTTATTGCAAGTCCGGACGGTAACGTTCTGTACGTTCTGACCGATACCGCAGGTAACG TTCAGAAAGACGACGGTAGCGTTACCAATACCCTGGAAAATCCGGGTAGCCTGATCAAAT TCACCTACAAAGCGAAAAGCGGGAGACCGGGGTCTCTGAGCTGACGGAGACGCGAGCACA CATCCTATTT
