# Supplementary material for: Creation of a point-of-care therapeutics sensor using protein engineering, electrochemical sensing and electronic integration
Source: Nat Commun. 2024 Feb 24;15:1689. doi: 10.1038/s41467-024-45789-9 (PMC11258353; doi:10.1038/s41467-024-45789-9)
Supplement: Supplementary file 6 — Source Data [file 41467_2024_45789_MOESM6_ESM.zip › Source data.xlsx]

## Sheet: Fig 2A
GDH amino acid	permissible sites NGS reads counts	allosteric counts
1	0	1
2	46	1
3	439	1
4	76	0
5	38	3
6	243	0
7	173	4
8	181	4
9	198	2
10	476	1
11	722	3
12	134	2
13	174	1
14	537	1
15	186	4
16	144	3
17	518	0
18	189	0
19	57	0
20	0	0
21	12	0
22	0	0
23	5	0
24	0	0
25	0	0
26	27	0
27	131	0
28	13	1
29	0	0
30	1	0
31	0	0
32	52	0
33	0	0
34	114	0
35	0	0
36	31	0
37	0	0
38	11	0
39	14	0
40	33	0
41	0	0
42	0	0
43	0	0
44	0	0
45	1	0
46	41	0
47	9	0
48	96	0
49	9	0
50	195	0
51	0	0
52	0	1
53	0	1
54	0	0
55	135	1
56	5	1
57	863	2
58	395	1
59	369	1
60	709	0
61	90	0
62	157	0
63	268	0
64	1	0
65	0	0
66	392	0
67	272	0
68	45	1
69	70	0
70	1443	0
71	830	0
72	633	0
73	627	0
74	301	0
75	230	0
76	61	0
77	166	0
78	0	0
79	7	1
80	14	0
81	0	0
82	0	0
83	0	0
84	0	0
85	0	0
86	36	1
87	1159	1
88	32	3
89	85	6
90	569	1
91	842	2
92	817	0
93	501	0
94	96	0
95	0	0
96	16	0
97	7	0
98	1	0
99	2	0
100	123	1
101	0	3
102	1531	0
103	1674	1
104	778	2
105	464	4
106	1182	0
107	2223	2
108	361	0
109	319	1
110	1432	0
111	878	3
112	442	4
113	770	0
114	25	0
115	141	0
116	19	0
117	42	0
118	0	0
119	0	1
120	20	0
121	8	1
122	0	0
123	433	2
124	161	3
125	188	1
126	1056	0
127	510	0
128	57	0
129	0	2
130	13	0
131	0	0
132	0	0
133	0	0
134	10	0
135	0	0
136	0	0
137	0	0
138	0	0
139	0	0
140	1	0
141	0	0
142	3	0
143	2	0
144	0	0
145	0	0
146	12	0
147	0	0
148	0	0
149	0	0
150	0	0
151	0	0
152	0	0
153	2	0
154	0	0
155	108	0
156	156	0
157	25	0
158	119	0
159	0	0
160	3	0
161	0	0
162	0	0
163	0	0
164	4	0
165	0	0
166	29	0
167	0	0
168	6	0
169	0	0
170	0	0
171	0	0
172	0	0
173	28	0
174	0	0
175	0	0
176	0	0
177	0	0
178	0	0
179	0	0
180	0	0
181	0	0
182	0	0
183	48	0
184	136	0
185	14	0
186	278	0
187	9	0
188	188	0
189	28	0
190	0	1
191	136	0
192	50	0
193	2	0
194	0	0
195	0	0
196	0	0
197	35	0
198	0	0
199	0	0
200	0	0
201	0	0
202	0	0
203	0	0
204	0	0
205	0	0
206	0	0
207	15	1
208	0	0
209	8	0
210	0	0
211	0	0
212	0	0
213	0	0
214	114	0
215	0	0
216	0	0
217	173	0
218	0	0
219	0	0
220	16	0
221	60	0
222	0	0
223	0	0
224	0	0
225	0	0
226	0	0
227	0	0
228	0	0
229	0	0
230	0	0
231	0	0
232	0	0
233	0	0
234	0	0
235	25	0
236	142	1
237	0	0
238	15	0
239	0	0
240	0	0
241	17	0
242	1	0
243	0	0
244	0	0
245	0	0
246	25	0
247	1	0
248	0	0
249	0	0
250	336	0
251	0	0
252	0	0
253	0	0
254	0	0
255	0	0
256	0	0
257	0	0
258	5	0
259	67	0
260	34	0
261	0	0
262	0	0
263	0	0
264	0	0
265	0	0
266	0	0
267	0	0
268	0	0
269	0	0
270	5	0
271	1	0
272	0	0
273	0	0
274	0	1
275	0	1
276	0	0
277	0	0
278	10	0
279	0	0
280	0	0
281	0	0
282	0	0
283	0	1
284	162	1
285	30	0
286	162	0
287	36	1
288	1814	0
289	445	1
290	545	0
291	297	0
292	139	0
293	996	0
294	213	0
295	0	0
296	67	0
297	0	0
298	0	0
299	1	0
300	0	0
301	8	0
302	1	0
303	150	0
304	10	0
305	116	0
306	53	0
307	0	0
308	0	0
309	0	2
310	0	0
311	624	1
312	0	1
313	47	3
314	423	1
315	1922	0
316	297	0
317	177	1
318	1107	0
319	34	0
320	170	0
321	0	0
322	33	0
323	49	0
324	0	0
325	0	0
326	0	0
327	0	0
328	24	0
329	72	0
330	87	2
331	35	0
332	1	0
333	0	0
334	1	0
335	0	0
336	3	0
337	25	0
338	0	0
339	0	0
340	0	0
341	25	0
342	0	0
343	13	1
344	16	0
345	101	1
346	50	0
347	0	0
348	0	0
349	0	0
350	0	0
351	0	0
352	0	0
353	0	0
354	0	0
355	0	0
356	0	0
357	0	0
358	0	0
359	0	0
360	0	0
361	9	0
362	0	0
363	0	0
364	0	0
365	0	0
366	17	0
367	11	0
368	32	0
369	0	0
370	0	0
371	0	0
372	0	0
373	0	0
374	0	0
375	0	0
376	0	0
377	6	0
378	10	0
379	0	0
380	0	0
381	2	0
382	0	0
383	0	0
384	0	0
385	0	0
386	0	0
387	32	0
388	6	0
389	1	1
390	83	1
391	639	0
392	89	0
393	7	0
394	193	0
395	250	2
396	184	2
397	386	1
398	81	0
399	232	0
400	0	0
401	0	0
402	0	0
403	0	0
404	5	0
405	3	0
406	0	0
407	0	0
408	3	0
409	1	0
410	7	0
411	0	0
412	0	0
413	9	1
414	18	0
415	12	0
416	0	0
417	0	0
418	0	0
419	0	0
420	0	0
421	10	0
422	2	0
423	0	0
424	0	0
425	0	0
426	4	0
427	0	0
428	0	0
429	108	0
430	0	1
431	2	1
432	41	0
433	107	1
434	119	0
435	57	0
436	270	0
437	34	0
438	59	0
439	0	0
440	259	0
441	0	0
442	18	0
443	0	0
444	18	0
445	0	0
446	0	0
447	25	0
448	0	0
449	4	0
450	0	2
451	62	2
452	124	2
453	405	0
454	4146	0
455	527	0
456	276	0

## Sheet: Fig 2C
	loop	α-helix	β-sheet
parental	0.603	0.075	0.32
active	0.634	0.103	0.262
allosteric	0.595	0.353	0.052

## Sheet: Fig 3 A
	Rate (μmol glucose oxidized min-1 protein nmol-1)
	DMSO			1 nM 4-HT
	test 1	test 2	test 3	test 1	test 2	test 3
GDH	52.64	53.9	55.9	53.27	52.89	52.77
GDH-5E	69.36	67.72	68.39	66.08	64.67	63.34
GDH-5E+	113.52	109	114.13	91.16	94.35	90.55

## Sheet: Fig 3B
	Rate (μmol glucose oxidized min-1 protein nmol-1)
log[4HT]	4HT in 2% DMSO			2% DMSO
nM	test 1	test 2	test 3	test 1	test 2	test 3
0.01	91.06	89.28	92.44	108.76	107.55	112.5
0.48	89.87	90.53	92.08	105.61	106.16	110.81
0.96	87.35	85.44	90.67	112.14	106.8	110.12
1.44	86.91	82.31	88.79	102.79	103.09	108.82
1.91	89.92	81.65	84.77	104.83	103.84	105.69
2.39	87.54	86.21	84.28	100.82	103.95	107.3
2.87	84.64	85.08	82.09	102.54	101.43	108.49
3.35	85.83	83.89	85.69	102.09	103.62	109.12

## Sheet: Fig 3C
	Rate (μmol glucose oxidized min-1 protein nmol-1)
	DMSO			Theraputics
1 nM	test 1	test 2	test 3	test 1	test 2	test 3
17β-Estrodiol	98.21	100.81	103.15	106.2	105.3	102.46
Hexestrol	101.57	101.1	99.9	96.02	88.01	91.77
Diethylstibestrol	114.19	117.78	113.27	83.74	87.46	88.09
Lasoxifene	101.79	101.69	98.05	54.53	52.85	53.66

## Sheet: Fig 3E
	Fc-LPEI + GDH-5E+	Fc-LPEI + GDH-5E+ + Glucose	Fc-LPEI + GDH-5E+ + Glucose + 4-HT
Potential E	current density	current density	current density
V vs. SHE	uA/cm2	uA/cm2	uA/cm2
0.094	10.2	0.783	0.775
0.095	9.79	0.492	0.486
0.096	9.7	0.424	0.409
0.097	9.49	0.374	0.365
0.098	9.38	0.333	0.305
0.099	9.36	0.306	0.283
0.1	9.16	0.254	0.217
0.101	9.09	0.21	0.191
0.102	8.95	0.162	0.12
0.103	8.96	0.121	0.0784
0.104	8.81	0.0521	0.0168
0.105	8.82	0.0261	-0.00992
0.106	8.72	-0.0245	-0.0806
0.107	8.58	-0.0834	-0.133
0.108	8.59	-0.0716	-0.13
0.109	8.4	-0.151	-0.199
0.11	8.51	-0.165	-0.219
0.111	8.34	-0.198	-0.252
0.112	8.34	-0.227	-0.282
0.113	8.2	-0.26	-0.313
0.114	8.17	-0.267	-0.324
0.115	8.13	-0.317	-0.37
0.116	7.96	-0.36	-0.407
0.117	7.99	-0.332	-0.385
0.118	7.85	-0.394	-0.452
0.119	7.89	-0.388	-0.441
0.12	7.77	-0.438	-0.492
0.121	7.73	-0.445	-0.507
0.122	7.64	-0.469	-0.523
0.123	7.7	-0.478	-0.533
0.124	7.53	-0.517	-0.568
0.125	7.57	-0.513	-0.568
0.126	7.47	-0.546	-0.604
0.127	7.38	-0.575	-0.628
0.128	7.49	-0.549	-0.605
0.129	7.28	-0.602	-0.658
0.13	7.31	-0.608	-0.658
0.131	7.22	-0.631	-0.683
0.132	7.27	-0.639	-0.696
0.133	7.1	-0.667	-0.722
0.134	7.11	-0.661	-0.717
0.135	6.97	-0.695	-0.754
0.136	6.96	-0.731	-0.777
0.137	6.96	-0.698	-0.757
0.138	6.9	-0.762	-0.808
0.139	6.89	-0.752	-0.806
0.14	6.74	-0.768	-0.817
0.141	6.81	-0.779	-0.832
0.142	6.74	-0.8	-0.848
0.143	6.71	-0.808	-0.862
0.144	6.59	-0.838	-0.883
0.145	6.66	-0.836	-0.883
0.146	6.55	-0.854	-0.907
0.147	6.54	-0.88	-0.929
0.148	6.55	-0.855	-0.908
0.149	6.44	-0.908	-0.954
0.15	6.41	-0.91	-0.961
0.151	6.39	-0.927	-0.965
0.152	6.37	-0.936	-0.978
0.153	6.29	-0.96	-1.01
0.154	6.31	-0.955	-1
0.155	6.19	-0.983	-1.03
0.156	6.18	-1.02	-1.05
0.157	6.23	-0.993	-1.03
0.158	6.1	-1.04	-1.08
0.159	6.1	-1.03	-1.07
0.16	6.05	-1.05	-1.09
0.161	6.05	-1.07	-1.09
0.162	5.96	-1.1	-1.13
0.163	5.98	-1.08	-1.12
0.164	5.91	-1.12	-1.15
0.165	5.88	-1.12	-1.16
0.166	5.86	-1.15	-1.19
0.167	5.77	-1.17	-1.2
0.168	5.79	-1.15	-1.18
0.169	5.73	-1.21	-1.23
0.17	5.75	-1.21	-1.24
0.171	5.66	-1.23	-1.25
0.172	5.62	-1.24	-1.26
0.173	5.55	-1.28	-1.29
0.174	5.6	-1.28	-1.3
0.175	5.52	-1.32	-1.34
0.176	5.46	-1.35	-1.37
0.177	5.49	-1.33	-1.34
0.178	5.37	-1.39	-1.4
0.179	5.4	-1.4	-1.41
0.18	5.34	-1.43	-1.42
0.181	5.32	-1.44	-1.45
0.182	5.28	-1.48	-1.48
0.183	5.31	-1.48	-1.48
0.184	5.23	-1.53	-1.53
0.185	5.27	-1.54	-1.55
0.186	5.15	-1.58	-1.58
0.187	5.18	-1.63	-1.61
0.188	5.18	-1.62	-1.61
0.189	5.09	-1.68	-1.66
0.19	5.07	-1.69	-1.67
0.191	5.05	-1.72	-1.71
0.192	4.99	-1.75	-1.73
0.193	4.91	-1.8	-1.77
0.194	4.9	-1.81	-1.79
0.195	4.92	-1.86	-1.83
0.196	4.87	-1.91	-1.88
0.197	4.89	-1.91	-1.87
0.198	4.82	-1.98	-1.94
0.199	4.79	-2	-1.96
0.2	4.73	-2.04	-1.99
0.201	4.75	-2.08	-2.03
0.202	4.66	-2.14	-2.08
0.203	4.71	-2.16	-2.1
0.204	4.61	-2.22	-2.16
0.205	4.6	-2.26	-2.19
0.206	4.64	-2.31	-2.23
0.207	4.53	-2.37	-2.29
0.208	4.56	-2.39	-2.32
0.209	4.46	-2.48	-2.39
0.21	4.48	-2.52	-2.43
0.211	4.4	-2.59	-2.49
0.212	4.4	-2.63	-2.54
0.213	4.3	-2.71	-2.6
0.214	4.33	-2.75	-2.65
0.215	4.27	-2.84	-2.72
0.216	4.26	-2.93	-2.8
0.217	4.23	-2.95	-2.81
0.218	4.2	-3.07	-2.92
0.219	4.15	-3.14	-2.98
0.22	4.1	-3.21	-3.05
0.221	4.13	-3.31	-3.14
0.222	4.04	-3.41	-3.23
0.223	4.05	-3.48	-3.28
0.224	4	-3.59	-3.4
0.225	3.96	-3.67	-3.47
0.226	3.96	-3.77	-3.57
0.227	3.9	-3.89	-3.68
0.228	3.85	-3.96	-3.74
0.229	3.78	-4.1	-3.87
0.23	3.78	-4.21	-3.95
0.231	3.75	-4.32	-4.06
0.232	3.75	-4.44	-4.16
0.233	3.67	-4.58	-4.3
0.234	3.66	-4.69	-4.4
0.235	3.58	-4.84	-4.54
0.236	3.52	-5.01	-4.68
0.237	3.45	-5.12	-4.77
0.238	3.35	-5.3	-4.95
0.239	3.33	-5.45	-5.09
0.24	3.28	-5.59	-5.22
0.241	3.26	-5.77	-5.39
0.242	3.08	-5.95	-5.56
0.243	3.05	-6.1	-5.68
0.244	2.94	-6.31	-5.88
0.245	2.85	-6.5	-6.04
0.246	2.82	-6.65	-6.17
0.247	2.72	-6.91	-6.4
0.248	2.7	-7.09	-6.56
0.249	2.5	-7.33	-6.79
0.25	2.4	-7.56	-7.01
0.251	2.15	-7.78	-7.21
0.252	2.11	-8.02	-7.42
0.253	1.86	-8.29	-7.67
0.254	1.68	-8.55	-7.88
0.255	1.52	-8.82	-8.12
0.256	1.2	-9.11	-8.42
0.257	1.1	-9.34	-8.63
0.258	0.844	-9.68	-8.94
0.259	0.551	-9.97	-9.2
0.26	0.374	-10.3	-9.46
0.261	0.208	-10.6	-9.77
0.262	-0.168	-11	-10.1
0.263	-0.344	-11.3	-10.4
0.264	-0.645	-11.6	-10.7
0.265	-0.907	-12	-11.1
0.266	-1.16	-12.4	-11.4
0.267	-1.45	-12.8	-11.8
0.268	-1.56	-13.1	-12.1
0.269	-1.98	-13.6	-12.5
0.27	-2.24	-14	-12.9
0.271	-2.53	-14.4	-13.3
0.272	-2.75	-14.9	-13.7
0.273	-3.09	-15.4	-14.1
0.274	-3.36	-15.8	-14.5
0.275	-3.61	-16.3	-15
0.276	-3.99	-16.9	-15.5
0.277	-4.27	-17.3	-15.9
0.278	-4.65	-17.9	-16.4
0.279	-4.83	-18.5	-16.9
0.28	-5.19	-19	-17.4
0.281	-5.55	-19.6	-17.9
0.282	-5.94	-20.2	-18.5
0.283	-6.18	-20.8	-19
0.284	-6.68	-21.4	-19.6
0.285	-6.94	-22	-20.1
0.286	-7.22	-22.6	-20.7
0.287	-7.79	-23.3	-21.4
0.288	-8.07	-24	-22
0.289	-8.49	-24.7	-22.6
0.29	-8.88	-25.5	-23.3
0.291	-9.34	-26.2	-24
0.292	-9.69	-26.9	-24.6
0.293	-10.2	-27.7	-25.4
0.294	-10.5	-28.5	-26.1
0.295	-11	-29.3	-26.8
0.296	-11.4	-30.2	-27.6
0.297	-11.8	-30.9	-28.3
0.298	-12.4	-31.8	-29.1
0.299	-12.8	-32.7	-30
0.3	-13.2	-33.5	-30.7
0.301	-13.8	-34.5	-31.5
0.302	-14.4	-35.4	-32.4
0.303	-14.8	-36.3	-33.2
0.304	-15.3	-37.3	-34.1
0.305	-15.9	-38.4	-35.1
0.306	-16.2	-39.2	-35.9
0.307	-17	-40.3	-36.9
0.308	-17.5	-41.4	-37.9
0.309	-17.9	-42.3	-38.7
0.31	-18.4	-43.5	-39.8
0.311	-19	-44.5	-40.7
0.312	-19.4	-45.6	-41.7
0.313	-20.1	-46.7	-42.8
0.314	-20.5	-47.8	-43.8
0.315	-21.1	-48.9	-44.8
0.316	-21.7	-50.2	-46
0.317	-22.1	-51.3	-46.9
0.318	-22.8	-52.5	-48.1
0.319	-23.4	-53.8	-49.2
0.32	-23.8	-54.8	-50.2
0.321	-24.4	-56.1	-51.4
0.322	-25.1	-57.4	-52.6
0.323	-25.5	-58.6	-53.7
0.324	-26	-59.7	-54.7
0.325	-26.8	-61.1	-56
0.326	-27.1	-62.3	-57.1
0.327	-27.9	-63.7	-58.4
0.328	-28.5	-65.1	-59.6
0.329	-28.9	-66.2	-60.7
0.33	-29.6	-67.7	-62.1
0.331	-30.3	-69.1	-63.3
0.332	-30.7	-70.3	-64.4
0.333	-31.5	-71.8	-65.8
0.334	-32.2	-73.2	-67.1
0.335	-32.7	-74.4	-68.2
0.336	-33.4	-76	-69.7
0.337	-33.8	-77.2	-70.8
0.338	-34.6	-78.7	-72.2
0.339	-35.2	-80.2	-73.5
0.34	-35.8	-81.4	-74.7
0.341	-36.3	-82.9	-76.1
0.342	-37	-84.4	-77.5
0.343	-37.4	-85.7	-78.6
0.344	-38.1	-87.2	-80
0.345	-38.9	-88.8	-81.4
0.346	-39.1	-90	-82.5
0.347	-40	-91.6	-84
0.348	-40.5	-93.1	-85.4
0.349	-41	-94.3	-86.5
0.35	-41.6	-95.9	-88
0.351	-42.3	-97.4	-89.4
0.352	-42.6	-98.6	-90.5
0.353	-43.4	-100	-92
0.354	-43.9	-102	-93.3
0.355	-44.4	-103	-94.5
0.356	-45.1	-105	-96
0.357	-45.5	-106	-97.2
0.358	-46	-107	-98.5
0.359	-46.6	-109	-99.9
0.36	-47.1	-110	-101
0.361	-47.6	-112	-102
0.362	-48.3	-113	-104
0.363	-48.3	-114	-105
0.364	-49	-116	-106
0.365	-49.8	-117	-108
0.366	-50	-118	-109
0.367	-50.7	-120	-110
0.368	-51.3	-122	-112
0.369	-51.6	-123	-113
0.37	-52.2	-124	-114
0.371	-52.8	-126	-115
0.372	-53	-127	-116
0.373	-53.6	-128	-118
0.374	-53.9	-130	-119
0.375	-54.2	-131	-120
0.376	-54.9	-132	-121
0.377	-55.1	-133	-122
0.378	-55.5	-135	-124
0.379	-56	-136	-125
0.38	-56.3	-137	-126
0.381	-56.6	-138	-127
0.382	-57.1	-140	-128
0.383	-57.2	-141	-129
0.384	-57.6	-142	-130
0.385	-58.2	-144	-132
0.386	-58.1	-144	-132
0.387	-58.7	-146	-134
0.388	-59.1	-147	-135
0.389	-59	-148	-136
0.39	-59.5	-149	-137
0.391	-59.8	-150	-138
0.392	-59.8	-151	-139
0.393	-60.3	-153	-140
0.394	-60.5	-154	-141
0.395	-60.6	-155	-142
0.396	-61	-156	-143
0.397	-61	-157	-144
0.398	-61.2	-158	-145
0.399	-61.4	-159	-146
0.4	-61.5	-160	-146
0.401	-61.6	-161	-147
0.402	-61.6	-162	-148
0.403	-61.6	-162	-149
0.404	-61.8	-163	-150
0.405	-62.1	-164	-151
0.406	-61.9	-165	-151
0.407	-62.1	-166	-152
0.408	-62.2	-167	-153
0.409	-62	-168	-154
0.41	-62.1	-169	-155
0.411	-62.3	-170	-155
0.412	-61.9	-170	-156
0.413	-62.1	-171	-157
0.414	-62.1	-172	-158
0.415	-62	-173	-158
0.416	-62.1	-173	-159
0.417	-61.8	-174	-159
0.418	-61.7	-175	-160
0.419	-61.7	-176	-161
0.42	-61.4	-176	-161
0.421	-61.2	-177	-162
0.422	-61.2	-177	-162
0.423	-60.9	-178	-163
0.424	-60.8	-178	-163
0.425	-60.7	-179	-164
0.426	-60.2	-179	-164
0.427	-60.1	-180	-164
0.428	-59.9	-180	-165
0.429	-59.6	-181	-165
0.43	-59.2	-181	-166
0.431	-59.1	-182	-166
0.432	-58.5	-182	-166
0.433	-58.5	-183	-167
0.434	-58	-183	-167
0.435	-57.6	-183	-167
0.436	-57.5	-184	-168
0.437	-57	-184	-168
0.438	-56.6	-184	-168
0.439	-56.3	-185	-168
0.44	-56	-185	-169
0.441	-55.2	-185	-169
0.442	-55.1	-185	-169
0.443	-54.6	-185	-169
0.444	-54.3	-186	-169
0.445	-54.1	-186	-169
0.446	-53.4	-186	-169
0.447	-53.2	-186	-170
0.448	-52.8	-186	-170
0.449	-52.2	-186	-170
0.45	-51.8	-187	-170
0.451	-51.5	-187	-170
0.452	-50.8	-187	-170
0.453	-50.6	-187	-170
0.454	-50.3	-187	-170
0.455	-49.5	-187	-170
0.456	-49.3	-187	-170
0.457	-48.7	-187	-170
0.458	-48.4	-187	-170
0.459	-47.9	-187	-170
0.46	-47.4	-187	-170
0.461	-47	-187	-170
0.462	-46.7	-187	-170
0.463	-46.2	-187	-170
0.464	-45.8	-187	-170
0.465	-45.6	-187	-170
0.466	-44.9	-187	-170
0.467	-44.8	-187	-170
0.468	-44.3	-187	-170
0.469	-43.9	-187	-170
0.47	-43.6	-187	-170
0.471	-43.3	-187	-170
0.472	-42.7	-187	-170
0.473	-42.6	-187	-170
0.474	-42.3	-187	-170
0.475	-41.7	-187	-170
0.476	-41.7	-187	-170
0.477	-41.2	-187	-170
0.478	-40.8	-187	-170
0.479	-40.6	-187	-170
0.48	-40.1	-186	-169
0.481	-39.8	-186	-169
0.482	-39.7	-186	-169
0.483	-39.2	-186	-169
0.484	-39	-186	-169
0.485	-38.9	-186	-169
0.486	-38.4	-186	-169
0.487	-38.3	-186	-169
0.488	-38	-186	-169
0.489	-37.6	-186	-169
0.49	-37.5	-186	-169
0.491	-37.3	-186	-169
0.492	-36.9	-186	-169
0.493	-36.8	-186	-169
0.494	-36.6	-186	-169
0.495	-36.1	-186	-169
0.496	-36.2	-186	-169
0.497	-35.8	-186	-169
0.498	-35.6	-186	-168
0.499	-35.3	-186	-169
0.5	-35.3	-186	-169
0.501	-34.9	-185	-168
0.502	-34.8	-185	-168
0.503	-34.6	-185	-168
0.504	-34.4	-185	-168
0.505	-34.3	-185	-168
0.506	-33.9	-185	-168
0.507	-33.9	-185	-168
0.508	-33.5	-185	-168
0.509	-33.4	-185	-168
0.51	-33.2	-185	-168
0.511	-33.1	-185	-168
0.512	-32.8	-185	-168
0.513	-32.7	-185	-168
0.514	-32.6	-185	-168
0.515	-32.1	-185	-168
0.516	-32.3	-185	-168
0.517	-31.9	-185	-168
0.518	-31.7	-185	-168
0.519	-31.4	-185	-168
0.52	-31.5	-185	-168
0.521	-31.2	-184	-168
0.522	-31.2	-185	-168
0.523	-31	-184	-168
0.524	-30.8	-184	-167
0.525	-30.8	-184	-168
0.526	-30.4	-184	-167
0.527	-30.4	-184	-167
0.528	-30.2	-184	-167
0.529	-30.1	-184	-167
0.53	-30	-184	-167
0.531	-29.9	-184	-167
0.532	-29.6	-184	-167
0.533	-29.7	-184	-167
0.534	-29.6	-184	-167
0.535	-29.3	-184	-167
0.536	-29.3	-184	-167
0.537	-29.1	-184	-167
0.538	-29	-184	-167
0.539	-28.8	-184	-167
0.54	-28.8	-184	-167
0.541	-28.5	-184	-167
0.542	-28.5	-184	-167
0.543	-28.4	-184	-167
0.544	-28.3	-184	-167
0.545	-28.2	-184	-167
0.546	-27.9	-183	-167
0.547	-28	-183	-167
0.548	-27.7	-183	-167
0.549	-27.7	-183	-167
0.55	-27.5	-183	-167
0.551	-27.6	-183	-166
0.552	-27.3	-183	-166
0.553	-27.3	-183	-166
0.554	-27.3	-183	-166
0.555	-26.9	-183	-166
0.556	-27	-183	-166
0.557	-26.7	-183	-166
0.558	-26.5	-183	-166
0.559	-26.6	-183	-166
0.56	-26.6	-183	-166
0.561	-26.3	-183	-166
0.562	-26.4	-183	-166
0.563	-26.2	-183	-166
0.564	-26.1	-183	-166
0.565	-26.1	-183	-166
0.566	-25.8	-182	-166
0.567	-25.8	-182	-166
0.568	-25.7	-182	-166
0.569	-25.6	-182	-166
0.57	-25.4	-182	-166
0.571	-25.4	-182	-166
0.572	-25.2	-182	-165
0.573	-25.3	-182	-165
0.574	-25.3	-182	-165
0.575	-24.9	-182	-165
0.576	-25	-182	-165
0.577	-24.8	-182	-165
0.578	-24.8	-182	-165
0.579	-24.6	-182	-165
0.58	-24.6	-182	-165
0.581	-24.4	-182	-165
0.582	-24.4	-182	-165
0.583	-24.2	-182	-165
0.584	-24.2	-182	-165
0.585	-24.2	-182	-165
0.586	-23.8	-181	-165
0.587	-24	-181	-165
0.588	-23.8	-181	-165
0.589	-23.8	-181	-165
0.59	-23.6	-181	-165
0.591	-23.7	-181	-165
0.592	-23.5	-181	-165
0.593	-23.5	-181	-165
0.594	-23.5	-181	-165
0.595	-23.2	-181	-164
0.596	-23.3	-181	-165
0.597	-23	-181	-164
0.598	-23.1	-181	-164
0.599	-22.9	-181	-164
0.6	-23	-181	-164
0.601	-22.7	-181	-164
0.602	-22.9	-181	-164
0.603	-22.7	-181	-164
0.604	-22.7	-181	-164
0.605	-22.7	-181	-164
0.606	-22.4	-180	-164
0.607	-22.5	-180	-164
0.608	-22.4	-180	-164
0.609	-22.3	-180	-164
0.61	-22.2	-180	-164
0.611	-22.2	-180	-164
0.612	-22	-180	-164
0.613	-22.1	-180	-164
0.614	-22.1	-180	-164
0.615	-21.8	-180	-164
0.616	-21.9	-180	-164
0.617	-21.8	-180	-164
0.618	-21.8	-180	-164
0.619	-21.6	-180	-164
0.62	-21.7	-180	-163
0.621	-21.5	-180	-163
0.622	-21.6	-180	-163
0.623	-21.5	-180	-163
0.624	-21.3	-180	-163
0.625	-21.5	-180	-163
0.626	-21.1	-180	-163
0.627	-21.3	-180	-163
0.628	-21.1	-180	-163
0.629	-21.1	-179	-163
0.63	-21	-179	-163
0.631	-21.1	-179	-163
0.632	-20.9	-179	-163
0.633	-20.9	-179	-163
0.634	-20.9	-179	-163
0.635	-20.7	-179	-163
0.636	-20.8	-179	-163
0.637	-20.7	-179	-163
0.638	-20.7	-179	-163
0.639	-20.6	-179	-163
0.64	-20.7	-179	-163
0.641	-20.5	-179	-163
0.642	-20.5	-179	-163
0.643	-20.5	-179	-163
0.644	-20.3	-179	-163
0.645	-20.4	-179	-163
0.646	-20.2	-179	-163
0.647	-20.3	-179	-163
0.648	-20.2	-179	-163
0.649	-20.2	-179	-163
0.65	-20.1	-179	-163
0.651	-20.1	-179	-162
0.652	-20	-179	-162
0.653	-20.1	-179	-162
0.654	-20.1	-179	-162
0.655	-19.9	-178	-162
0.656	-19.9	-179	-162
0.657	-19.8	-178	-162
0.658	-19.9	-178	-162
0.659	-19.7	-178	-162
0.66	-19.8	-178	-162
0.661	-19.6	-178	-162
0.662	-19.7	-178	-162
0.663	-19.7	-178	-162
0.664	-19.5	-178	-162
0.665	-19.6	-178	-162
0.666	-19.5	-178	-162
0.667	-19.6	-178	-162
0.668	-19.4	-178	-162
0.669	-19.5	-178	-162
0.67	-19.4	-178	-162
0.671	-19.4	-178	-162
0.672	-19.3	-178	-162
0.673	-19.3	-178	-162
0.674	-19.4	-178	-162
0.675	-19.2	-178	-162
0.676	-19.3	-178	-162
0.677	-19.2	-178	-162
0.678	-19.2	-178	-162
0.679	-19.1	-178	-162
0.68	-19.2	-178	-162
0.681	-19.1	-178	-162
0.682	-19.2	-178	-162
0.683	-19.2	-178	-162
0.684	-19.1	-178	-162
0.685	-19.1	-178	-162
0.686	-19	-178	-162
0.687	-19	-178	-162
0.688	-19	-178	-162
0.689	-19	-178	-162
0.69	-18.9	-178	-162
0.691	-18.9	-178	-162
0.692	-18.9	-178	-162
0.693	-18.9	-178	-162
0.694	-17.4	-177	-161
0.693	-16.9	-176	-160
0.692	-16.7	-176	-160
0.691	-16.4	-176	-160
0.69	-16.4	-176	-160
0.689	-16.3	-175	-160
0.688	-16.1	-175	-159
0.687	-16.1	-175	-159
0.686	-15.9	-175	-159
0.685	-15.9	-175	-159
0.684	-15.8	-175	-159
0.683	-15.7	-175	-159
0.682	-15.5	-175	-159
0.681	-15.6	-175	-159
0.68	-15.4	-175	-159
0.679	-15.4	-175	-159
0.678	-15.2	-175	-159
0.677	-15.2	-174	-159
0.676	-15.3	-174	-159
0.675	-15	-174	-158
0.674	-15.1	-174	-158
0.673	-15	-174	-158
0.672	-14.9	-174	-158
0.671	-14.8	-174	-158
0.67	-14.8	-174	-158
0.669	-14.7	-174	-158
0.668	-14.5	-174	-158
0.667	-14.6	-174	-158
0.666	-14.5	-174	-158
0.665	-14.6	-174	-158
0.664	-14.4	-174	-158
0.663	-14.5	-174	-158
0.662	-14.3	-174	-158
0.661	-14.4	-174	-158
0.66	-14.2	-173	-158
0.659	-14.3	-173	-158
0.658	-14.1	-173	-158
0.657	-14	-173	-158
0.656	-14.1	-173	-158
0.655	-13.9	-173	-157
0.654	-14	-173	-157
0.653	-13.9	-173	-157
0.652	-13.9	-173	-157
0.651	-13.7	-173	-157
0.65	-13.8	-173	-157
0.649	-13.7	-173	-157
0.648	-13.6	-173	-157
0.647	-13.7	-173	-157
0.646	-13.5	-173	-157
0.645	-13.6	-173	-157
0.644	-13.4	-173	-157
0.643	-13.5	-173	-157
0.642	-13.4	-173	-157
0.641	-13.4	-173	-157
0.64	-13.2	-172	-157
0.639	-13.3	-172	-157
0.638	-13.1	-172	-157
0.637	-13.1	-172	-157
0.636	-13.2	-172	-157
0.635	-13	-172	-157
0.634	-13	-172	-157
0.633	-12.9	-172	-157
0.632	-12.9	-172	-156
0.631	-12.9	-172	-156
0.63	-12.9	-172	-156
0.629	-12.7	-172	-156
0.628	-12.7	-172	-156
0.627	-12.8	-172	-156
0.626	-12.6	-172	-156
0.625	-12.7	-172	-156
0.624	-12.5	-172	-156
0.623	-12.6	-172	-156
0.622	-12.4	-172	-156
0.621	-12.5	-172	-156
0.62	-12.3	-172	-156
0.619	-12.4	-171	-156
0.618	-12.2	-171	-156
0.617	-12.1	-171	-156
0.616	-12.3	-171	-156
0.615	-12.1	-171	-156
0.614	-12.1	-171	-156
0.613	-12	-171	-156
0.612	-12	-171	-156
0.611	-11.9	-171	-156
0.61	-12	-171	-156
0.609	-11.8	-171	-155
0.608	-11.8	-171	-155
0.607	-11.9	-171	-155
0.606	-11.6	-171	-155
0.605	-11.8	-171	-155
0.604	-11.7	-171	-155
0.603	-11.7	-171	-155
0.602	-11.5	-171	-155
0.601	-11.6	-171	-155
0.6	-11.4	-170	-155
0.599	-11.5	-170	-155
0.598	-11.5	-170	-155
0.597	-11.3	-170	-155
0.596	-11.4	-170	-155
0.595	-11.2	-170	-155
0.594	-11.3	-170	-155
0.593	-11.1	-170	-155
0.592	-11.2	-170	-155
0.591	-11	-170	-155
0.59	-11	-170	-155
0.589	-11	-170	-155
0.588	-10.9	-170	-154
0.587	-11	-170	-155
0.586	-10.7	-170	-154
0.585	-10.9	-170	-154
0.584	-10.7	-170	-154
0.583	-10.7	-170	-154
0.582	-10.5	-169	-154
0.581	-10.7	-169	-154
0.58	-10.5	-169	-154
0.579	-10.4	-169	-154
0.578	-10.6	-169	-154
0.577	-10.3	-169	-154
0.576	-10.4	-169	-154
0.575	-10.2	-169	-154
0.574	-10.3	-169	-154
0.573	-10.2	-169	-154
0.572	-10.2	-169	-154
0.571	-9.99	-169	-154
0.57	-10	-169	-154
0.569	-9.91	-169	-153
0.568	-9.74	-169	-153
0.567	-9.95	-169	-153
0.566	-9.67	-169	-153
0.565	-9.73	-168	-153
0.564	-9.65	-168	-153
0.563	-9.65	-168	-153
0.562	-9.52	-168	-153
0.561	-9.61	-168	-153
0.56	-9.42	-168	-153
0.559	-9.33	-168	-153
0.558	-9.47	-168	-153
0.557	-9.17	-168	-153
0.556	-9.28	-168	-153
0.555	-9.18	-168	-153
0.554	-9.15	-168	-153
0.553	-9.01	-168	-153
0.552	-9.11	-168	-153
0.551	-8.91	-168	-152
0.55	-8.93	-167	-152
0.549	-8.82	-167	-152
0.548	-8.63	-167	-152
0.547	-8.83	-167	-152
0.546	-8.55	-167	-152
0.545	-8.66	-167	-152
0.544	-8.57	-167	-152
0.543	-8.56	-167	-152
0.542	-8.37	-167	-152
0.541	-8.44	-167	-152
0.54	-8.17	-167	-152
0.539	-8.08	-167	-152
0.538	-8.21	-167	-152
0.537	-7.92	-166	-151
0.536	-7.98	-166	-151
0.535	-7.89	-166	-151
0.534	-7.84	-166	-151
0.533	-7.67	-166	-151
0.532	-7.8	-166	-151
0.531	-7.54	-166	-151
0.53	-7.63	-166	-151
0.529	-7.51	-166	-151
0.528	-7.29	-166	-151
0.527	-7.53	-166	-151
0.526	-7.17	-165	-151
0.525	-7.23	-165	-150
0.524	-7.2	-165	-150
0.523	-7.1	-165	-150
0.522	-6.96	-165	-150
0.521	-6.99	-165	-150
0.52	-6.89	-165	-150
0.519	-6.66	-165	-150
0.518	-6.89	-165	-150
0.517	-6.48	-165	-150
0.516	-6.49	-164	-150
0.515	-6.42	-164	-150
0.514	-6.38	-164	-149
0.513	-6.13	-164	-149
0.512	-6.28	-164	-149
0.511	-5.95	-164	-149
0.51	-5.98	-164	-149
0.509	-5.93	-164	-149
0.508	-5.69	-163	-149
0.507	-5.78	-163	-149
0.506	-5.47	-163	-148
0.505	-5.56	-163	-148
0.504	-5.42	-163	-148
0.503	-5.3	-163	-148
0.502	-5.16	-163	-148
0.501	-5.13	-162	-148
0.5	-4.94	-162	-148
0.499	-4.72	-162	-147
0.498	-4.93	-162	-147
0.497	-4.5	-162	-147
0.496	-4.53	-162	-147
0.495	-4.4	-162	-147
0.494	-4.3	-161	-147
0.493	-4.07	-161	-146
0.492	-4.22	-161	-146
0.491	-3.86	-161	-146
0.49	-3.77	-160	-146
0.489	-3.62	-160	-146
0.488	-3.4	-160	-146
0.487	-3.44	-160	-145
0.486	-3.13	-160	-145
0.485	-3.06	-159	-145
0.484	-2.95	-159	-145
0.483	-2.84	-159	-145
0.482	-2.57	-159	-144
0.481	-2.65	-158	-144
0.48	-2.29	-158	-144
0.479	-1.96	-158	-144
0.478	-2.1	-158	-144
0.477	-1.65	-157	-143
0.476	-1.49	-157	-143
0.475	-1.39	-157	-143
0.474	-1.21	-156	-142
0.473	-0.759	-156	-142
0.472	-0.855	-156	-142
0.471	-0.368	-155	-141
0.47	-0.303	-155	-141
0.469	-0.0437	-155	-141
0.468	0.361	-154	-140
0.467	0.409	-154	-140
0.466	0.775	-153	-140
0.465	1.07	-153	-139
0.464	1.29	-153	-139
0.463	1.44	-152	-138
0.462	1.92	-152	-138
0.461	2.03	-151	-138
0.46	2.36	-151	-137
0.459	2.66	-150	-137
0.458	2.69	-150	-136
0.457	2.97	-149	-136
0.456	3.11	-148	-135
0.455	3.23	-148	-135
0.454	3.44	-147	-134
0.453	3.62	-147	-134
0.452	3.73	-146	-133
0.451	3.92	-146	-133
0.45	4.1	-145	-132
0.449	4.2	-145	-132
0.448	4.42	-144	-131
0.447	4.5	-143	-130
0.446	4.78	-143	-130
0.445	5.04	-142	-129
0.444	5.22	-141	-128
0.443	5.56	-141	-128
0.442	5.93	-140	-127
0.441	6.08	-139	-127
0.44	6.61	-139	-126
0.439	7.19	-138	-125
0.438	7.37	-137	-125
0.437	7.97	-136	-124
0.436	8.39	-135	-123
0.435	8.91	-135	-122
0.434	9.35	-134	-122
0.433	9.97	-133	-121
0.432	10.3	-133	-120
0.431	11	-132	-119
0.43	11.5	-131	-119
0.429	12	-130	-118
0.428	12.7	-129	-117
0.427	13.1	-128	-116
0.426	13.7	-128	-116
0.425	14.3	-127	-115
0.424	14.8	-126	-114
0.423	15.3	-125	-113
0.422	16	-124	-113
0.421	16.5	-124	-112
0.42	17.1	-123	-111
0.419	17.9	-122	-110
0.418	18.2	-121	-109
0.417	19	-120	-109
0.416	19.6	-119	-108
0.415	20.1	-119	-107
0.414	20.7	-118	-106
0.413	21.5	-117	-105
0.412	21.8	-116	-105
0.411	22.6	-115	-104
0.41	23.3	-114	-103
0.409	23.6	-114	-102
0.408	24.4	-112	-101
0.407	24.8	-112	-101
0.406	25.4	-111	-99.9
0.405	26	-110	-98.9
0.404	26.6	-109	-98.2
0.403	26.9	-108	-97.5
0.402	27.4	-108	-96.9
0.401	27.9	-107	-96
0.4	28.5	-106	-95.2
0.399	29.2	-105	-94.2
0.398	29.5	-104	-93.5
0.397	30.2	-103	-92.6
0.396	30.7	-102	-91.7
0.395	31.1	-101	-91.1
0.394	31.5	-100	-90.2
0.393	32.2	-99.4	-89.3
0.392	32.5	-98.7	-88.6
0.391	33.1	-97.7	-87.7
0.39	33.7	-96.7	-86.8
0.389	33.8	-96.1	-86.2
0.388	34.5	-95	-85.2
0.387	34.9	-94	-84.3
0.386	35.2	-93.4	-83.8
0.385	35.7	-92.3	-82.8
0.384	36.3	-91.3	-81.9
0.383	36.3	-90.7	-81.3
0.382	37	-89.6	-80.3
0.381	37.2	-88.7	-79.5
0.38	37.6	-87.9	-78.8
0.379	38.2	-86.8	-77.7
0.378	38.2	-86	-77
0.377	38.8	-85	-76.2
0.376	39.1	-84	-75.2
0.375	39.3	-83.3	-74.6
0.374	39.6	-82.3	-73.6
0.373	40.2	-81.2	-72.7
0.372	40.2	-80.5	-72
0.371	40.6	-79.5	-71.1
0.37	41	-78.4	-70.1
0.369	40.9	-77.7	-69.5
0.368	41.5	-76.6	-68.5
0.367	41.6	-75.5	-67.5
0.366	41.7	-74.9	-66.9
0.365	42.1	-73.7	-65.9
0.364	42.4	-72.7	-65
0.363	41.9	-72.3	-64.6
0.362	42.5	-71.1	-63.5
0.361	42.8	-70	-62.5
0.36	42.8	-69.2	-61.8
0.359	43.1	-68.1	-60.8
0.358	43.1	-67.2	-60.1
0.357	43.4	-66.2	-59.1
0.356	43.5	-65.2	-58.1
0.355	43.5	-64.4	-57.5
0.354	43.7	-63.3	-56.5
0.353	43.9	-62.3	-55.5
0.352	43.8	-61.5	-54.8
0.351	44.1	-60.5	-53.9
0.35	44.3	-59.4	-52.9
0.349	44	-58.7	-52.3
0.348	44.4	-57.5	-51.3
0.347	44.4	-56.5	-50.4
0.346	44.3	-55.8	-49.7
0.345	44.3	-54.7	-48.7
0.344	44.6	-53.7	-47.8
0.343	44.3	-53	-47.2
0.342	44.5	-51.9	-46.2
0.341	44.5	-50.9	-45.3
0.34	44.4	-50.2	-44.7
0.339	44.4	-49.1	-43.7
0.338	44.3	-48.2	-42.9
0.337	44.3	-47.4	-42.2
0.336	44.3	-46.4	-41.2
0.335	44.2	-45.6	-40.6
0.334	44.1	-44.6	-39.7
0.333	44.1	-43.7	-38.8
0.332	43.8	-42.9	-38.2
0.331	43.9	-42	-37.3
0.33	43.9	-41.1	-36.4
0.329	43.5	-40.4	-35.9
0.328	43.7	-39.4	-35
0.327	43.5	-38.5	-34.2
0.326	43.3	-37.9	-33.6
0.325	43.1	-36.9	-32.8
0.324	42.9	-36.2	-32.2
0.323	42.7	-35.5	-31.5
0.322	42.7	-34.6	-30.6
0.321	42.5	-33.7	-29.9
0.32	42.3	-33.1	-29.3
0.319	42.3	-32.2	-28.5
0.318	42	-31.5	-27.8
0.317	41.9	-30.7	-27.2
0.316	41.7	-29.9	-26.5
0.315	41.5	-29.2	-25.9
0.314	41.2	-28.5	-25.2
0.313	41.2	-27.7	-24.5
0.312	40.8	-27.1	-23.9
0.311	40.7	-26.4	-23.4
0.31	40.6	-25.6	-22.7
0.309	40.1	-25.1	-22.2
0.308	40.1	-24.4	-21.5
0.307	39.8	-23.7	-20.9
0.306	39.5	-23.2	-20.5
0.305	39.2	-22.5	-19.8
0.304	39.1	-21.8	-19.2
0.303	38.7	-21.3	-18.8
0.302	38.5	-20.7	-18.2
0.301	38.3	-20	-17.7
0.3	38	-19.6	-17.3
0.299	37.9	-18.9	-16.6
0.298	37.5	-18.4	-16.2
0.297	37.3	-17.9	-15.8
0.296	37	-17.3	-15.2
0.295	36.7	-16.8	-14.8
0.294	36.3	-16.3	-14.4
0.293	36.2	-15.8	-13.9
0.292	35.9	-15.4	-13.5
0.291	35.6	-14.9	-13.1
0.29	35.5	-14.4	-12.6
0.289	35	-14	-12.3
0.288	34.8	-13.5	-11.9
0.287	34.5	-13.1	-11.5
0.286	34.3	-12.8	-11.2
0.285	33.9	-12.4	-10.9
0.284	33.8	-11.9	-10.4
0.283	33.4	-11.6	-10.2
0.282	33.2	-11.1	-9.76
0.281	33	-10.8	-9.42
0.28	32.7	-10.5	-9.16
0.279	32.5	-10	-8.8
0.278	32.2	-9.74	-8.53
0.277	31.9	-9.41	-8.21
0.276	31.7	-9.07	-7.91
0.275	31.5	-8.78	-7.65
0.274	31.2	-8.48	-7.39
0.273	31.1	-8.14	-7.11
0.272	30.8	-7.88	-6.87
0.271	30.6	-7.6	-6.6
0.27	30.4	-7.29	-6.33
0.269	30.1	-7.09	-6.16
0.268	29.9	-6.78	-5.89
0.267	29.6	-6.52	-5.67
0.266	29.4	-6.31	-5.49
0.265	29.1	-6.07	-5.27
0.264	29	-5.82	-5.04
0.263	28.6	-5.64	-4.88
0.262	28.5	-5.4	-4.65
0.261	28.2	-5.19	-4.47
0.26	28.1	-5.01	-4.31
0.259	27.8	-4.76	-4.1
0.258	27.5	-4.6	-3.98
0.257	27.3	-4.4	-3.79
0.256	27	-4.23	-3.63
0.255	26.9	-4.06	-3.49
0.254	26.7	-3.9	-3.35
0.253	26.5	-3.72	-3.17
0.252	26.3	-3.59	-3.05
0.251	26	-3.42	-2.9
0.25	25.8	-3.25	-2.75
0.249	25.6	-3.14	-2.67
0.248	25.5	-2.97	-2.51
0.247	25.2	-2.83	-2.4
0.246	25	-2.76	-2.34
0.245	24.8	-2.61	-2.19
0.244	24.7	-2.47	-2.07
0.243	24.5	-2.37	-1.99
0.242	24.3	-2.24	-1.87
0.241	24.1	-2.11	-1.76
0.24	23.9	-2.06	-1.71
0.239	23.8	-1.91	-1.57
0.238	23.5	-1.85	-1.51
0.237	23.4	-1.73	-1.39
0.236	23.1	-1.63	-1.31
0.235	23.1	-1.54	-1.23
0.234	22.8	-1.46	-1.16
0.233	22.7	-1.35	-1.07
0.232	22.5	-1.28	-1.02
0.231	22.4	-1.19	-0.929
0.23	22.2	-1.09	-0.844
0.229	22	-1.06	-0.826
0.228	21.9	-0.95	-0.727
0.227	21.6	-0.899	-0.678
0.226	21.5	-0.838	-0.62
0.225	21.3	-0.775	-0.561
0.224	21.2	-0.696	-0.496
0.223	20.9	-0.659	-0.459
0.222	20.8	-0.578	-0.394
0.221	20.7	-0.509	-0.327
0.22	20.5	-0.494	-0.321
0.219	20.3	-0.406	-0.234
0.218	20.1	-0.369	-0.21
0.217	20.1	-0.33	-0.169
0.216	19.9	-0.272	-0.123
0.215	19.8	-0.23	-0.0778
0.214	19.6	-0.188	-0.0293
0.213	19.5	-0.128	0.0213
0.212	19.3	-0.101	0.0486
0.211	19.3	-0.0442	0.0933
0.21	19.1	0.0181	0.154
0.209	18.9	0.0192	0.14
0.208	18.8	0.0964	0.216
0.207	18.6	0.103	0.202
0.206	18.6	0.143	0.241
0.205	18.3	0.18	0.261
0.204	18.3	0.224	0.289
0.203	18.1	0.223	0.285
0.202	18	0.268	0.315
0.201	17.9	0.289	0.345
0.2	17.7	0.286	0.332
0.199	17.7	0.314	0.365
0.198	17.6	0.327	0.363
0.197	17.5	0.33	0.376
0.196	17.3	0.354	0.38
0.195	17.3	0.368	0.397
0.194	17.2	0.373	0.398
0.193	17.1	0.385	0.42
0.192	16.9	0.394	0.425
0.191	16.8	0.408	0.432
0.19	16.7	0.423	0.445
0.189	16.5	0.411	0.44
0.188	16.5	0.437	0.461
0.187	16.4	0.437	0.471
0.186	16.3	0.446	0.473
0.185	16.2	0.455	0.485
0.184	16.2	0.471	0.495
0.183	16	0.466	0.496
0.182	16	0.488	0.515
0.181	15.9	0.513	0.53
0.18	15.7	0.493	0.521
0.179	15.7	0.521	0.551
0.178	15.5	0.519	0.553
0.177	15.5	0.536	0.551
0.176	15.3	0.542	0.567
0.175	15.3	0.56	0.589
0.174	15.2	0.552	0.587
0.173	15.1	0.579	0.602
0.172	15	0.585	0.611
0.171	15	0.599	0.619
0.17	14.9	0.622	0.643
0.169	14.7	0.605	0.628
0.168	14.7	0.622	0.642
0.167	14.6	0.631	0.657
0.166	14.6	0.644	0.665
0.165	14.4	0.65	0.674
0.164	14.3	0.676	0.694
0.163	14.3	0.668	0.687
0.162	14.3	0.698	0.711
0.161	14.1	0.713	0.73
0.16	14.1	0.691	0.706
0.159	14	0.73	0.751
0.158	13.9	0.724	0.746
0.157	13.9	0.736	0.743
0.156	13.7	0.743	0.755
0.155	13.8	0.767	0.778
0.154	13.6	0.757	0.766
0.153	13.6	0.782	0.789
0.152	13.5	0.784	0.786
0.151	13.5	0.794	0.805
0.15	13.4	0.819	0.826
0.149	13.4	0.799	0.805
0.148	13.3	0.836	0.843
0.147	13.2	0.832	0.834
0.146	13.2	0.846	0.851
0.145	13.1	0.846	0.855
0.144	13.1	0.873	0.875
0.143	12.9	0.868	0.87
0.142	12.9	0.889	0.884
0.141	12.9	0.907	0.91
0.14	12.7	0.88	0.887
0.139	12.8	0.927	0.93
0.138	12.6	0.925	0.92
0.137	12.6	0.928	0.928
0.136	12.5	0.937	0.936
0.135	12.6	0.961	0.958
0.134	12.4	0.95	0.945
0.133	12.4	0.981	0.969
0.132	12.3	0.978	0.973
0.131	12.3	0.99	0.993
0.13	12.2	1.02	1.02
0.129	12.1	0.97	0.973
0.128	12.1	1.03	1.03
0.127	12.1	1.02	1.02
0.126	12	1.04	1.04
0.125	11.9	1.04	1.03
0.124	11.9	1.07	1.06
0.123	11.8	1.06	1.06
0.122	11.8	1.08	1.07
0.121	11.8	1.1	1.1
0.12	11.7	1.08	1.08
0.119	11.7	1.13	1.12
0.118	11.7	1.12	1.12
0.117	11.6	1.13	1.12
0.116	11.6	1.14	1.13
0.115	11.5	1.16	1.16
0.114	11.4	1.16	1.15
0.113	11.4	1.19	1.18
0.112	11.4	1.19	1.18
0.111	11.4	1.21	1.2
0.11	11.3	1.24	1.22
0.109	11.3	1.21	1.2
0.108	11.2	1.25	1.23
0.107	11.2	1.25	1.24
0.106	11.2	1.26	1.26
0.105	11.1	1.27	1.26
0.104	11.2	1.3	1.3
0.103	11	1.29	1.29
0.102	11	1.32	1.3
0.101	11	1.35	1.33
0.1	10.9	1.32	1.31
0.099	11	1.37	1.36
0.098	10.9	1.37	1.36
0.097	10.8	1.38	1.36
0.096	10.8	1.39	1.38
0.095	10.8	1.42	1.41

## Sheet: Fig 3F
GDH-5E+					Apo GDH-5E+ (GDH containing no PQQ)
	DMSO	ES	4HT			4HT	ES
time	current	current	current		time	current	current
min	uA	uA	uA		min	uA	uA
0.00166667	-2.06	-1.39	-0.899		0.00166667	-7.72	-6.88
0.00333333	-2.07	-1.39	-0.898		0.00333333	-7.42	-6.7
0.005	-2.08	-1.4	-0.897		0.005	-7.17	-6.53
0.00666667	-2.08	-1.4	-0.896		0.00666667	-6.95	-6.37
0.00833333	-2.09	-1.4	-0.896		0.00833333	-6.7	-6.21
0.01	-2.09	-1.41	-0.895		0.01	-6.52	-6.06
0.0116667	-2.09	-1.41	-0.895		0.0116667	-6.3	-5.92
0.0133333	-2.09	-1.41	-0.894		0.0133333	-6.13	-5.79
0.015	-2.09	-1.41	-0.894		0.015	-5.96	-5.66
0.0166667	-2.09	-1.41	-0.893		0.0166667	-5.78	-5.54
0.0183333	-2.08	-1.41	-0.893		0.0183333	-5.65	-5.42
0.02	-2.08	-1.41	-0.892		0.02	-5.48	-5.3
0.0216667	-2.07	-1.41	-0.892		0.0216667	-5.36	-5.2
0.0233333	-2.06	-1.4	-0.892		0.0233333	-5.22	-5.1
0.025	-2.05	-1.4	-0.892		0.025	-5.1	-5
0.0266667	-2.04	-1.4	-0.892		0.0266667	-5	-4.91
0.0283333	-2.03	-1.39	-0.893		0.0283333	-4.87	-4.82
0.03	-2.01	-1.39	-0.893		0.03	-4.79	-4.73
0.0316667	-2	-1.38	-0.894		0.0316667	-4.67	-4.65
0.0333333	-1.98	-1.38	-0.894		0.0333333	-4.59	-4.57
0.035	-1.96	-1.37	-0.895		0.035	-4.5	-4.5
0.0366667	-1.95	-1.36	-0.896		0.0366667	-4.4	-4.42
0.0383333	-1.93	-1.36	-0.897		0.0383333	-4.35	-4.36
0.04	-1.91	-1.35	-0.898		0.04	-4.25	-4.29
0.0416667	-1.89	-1.34	-0.9		0.0416667	-4.19	-4.22
0.0433333	-1.87	-1.33	-0.901		0.0433333	-4.11	-4.16
0.045	-1.85	-1.33	-0.903		0.045	-4.04	-4.1
0.0466667	-1.83	-1.32	-0.905		0.0466667	-4	-4.05
0.0483333	-1.81	-1.31	-0.907		0.0483333	-3.91	-3.99
0.05	-1.79	-1.3	-0.909		0.05	-3.88	-3.94
0.0516667	-1.77	-1.29	-0.911		0.0516667	-3.8	-3.89
0.0533333	-1.74	-1.28	-0.914		0.0533333	-3.76	-3.84
0.055	-1.72	-1.28	-0.916		0.055	-3.72	-3.79
0.0566667	-1.7	-1.27	-0.919		0.0566667	-3.65	-3.74
0.0583333	-1.68	-1.26	-0.921		0.0583333	-3.63	-3.7
0.06	-1.66	-1.25	-0.924		0.06	-3.55	-3.65
0.0616667	-1.64	-1.24	-0.927		0.0616667	-3.53	-3.61
0.0633333	-1.62	-1.23	-0.929		0.0633333	-3.48	-3.58
0.065	-1.6	-1.22	-0.932		0.065	-3.43	-3.54
0.0666667	-1.58	-1.22	-0.935		0.0666667	-3.41	-3.5
0.0683333	-1.56	-1.21	-0.938		0.0683333	-3.35	-3.46
0.07	-1.55	-1.2	-0.941		0.07	-3.34	-3.43
0.0716667	-1.53	-1.19	-0.944		0.0716667	-3.29	-3.4
0.0733333	-1.51	-1.19	-0.947		0.0733333	-3.26	-3.37
0.075	-1.49	-1.18	-0.95		0.075	-3.23	-3.33
0.0766667	-1.48	-1.17	-0.953		0.0766667	-3.18	-3.29
0.0783333	-1.46	-1.16	-0.956		0.0783333	-3.18	-3.26
0.08	-1.45	-1.16	-0.959		0.08	-3.12	-3.24
0.0816667	-1.43	-1.15	-0.961		0.0816667	-3.11	-3.22
0.0833333	-1.42	-1.14	-0.964		0.0833333	-3.08	-3.18
0.085	-1.41	-1.14	-0.967		0.085	-3.04	-3.15
0.0866667	-1.39	-1.13	-0.969		0.0866667	-3.03	-3.12
0.0883333	-1.38	-1.13	-0.972		0.0883333	-2.98	-3.11
0.09	-1.37	-1.12	-0.974		0.09	-2.98	-3.09
0.0916667	-1.36	-1.11	-0.976		0.0916667	-2.94	-3.05
0.0933333	-1.34	-1.11	-0.979		0.0933333	-2.92	-3.02
0.095	-1.33	-1.1	-0.981		0.095	-2.91	-3.01
0.0966667	-1.32	-1.1	-0.983		0.0966667	-2.86	-3
0.0983333	-1.31	-1.09	-0.985		0.0983333	-2.86	-2.97
0.1	-1.3	-1.09	-0.986		0.1	-2.82	-2.94
0.101667	-1.29	-1.08	-0.988		0.101667	-2.81	-2.92
0.103333	-1.28	-1.08	-0.99		0.103333	-2.79	-2.91
0.105	-1.27	-1.08	-0.991		0.105	-2.76	-2.89
0.106667	-1.27	-1.07	-0.993		0.106667	-2.76	-2.86
0.108333	-1.26	-1.07	-0.994		0.108333	-2.71	-2.85
0.11	-1.25	-1.06	-0.995		0.11	-2.72	-2.84
0.111667	-1.24	-1.06	-0.996		0.111667	-2.69	-2.81
0.113333	-1.24	-1.05	-0.997		0.113333	-2.66	-2.79
0.115	-1.23	-1.05	-0.998		0.115	-2.67	-2.78
0.116667	-1.22	-1.05	-0.999		0.116667	-2.62	-2.77
0.118333	-1.22	-1.04	-0.999		0.118333	-2.63	-2.74
0.12	-1.21	-1.04	-1		0.12	-2.59	-2.73
0.121667	-1.2	-1.04	-1		0.121667	-2.59	-2.73
0.123333	-1.2	-1.03	-1		0.123333	-2.57	-2.7
0.125	-1.19	-1.03	-1		0.125	-2.54	-2.68
0.126667	-1.19	-1.03	-1		0.126667	-2.55	-2.68
0.128333	-1.18	-1.02	-1		0.128333	-2.51	-2.67
0.13	-1.18	-1.02	-1		0.13	-2.52	-2.64
0.131667	-1.17	-1.02	-1		0.131667	-2.49	-2.63
0.133333	-1.17	-1.02	-1		0.133333	-2.47	-2.63
0.135	-1.16	-1.01	-1		0.135	-2.48	-2.6
0.136667	-1.16	-1.01	-1		0.136667	-2.44	-2.59
0.138333	-1.15	-1.01	-1		0.138333	-2.45	-2.59
0.14	-1.15	-1	-1		0.14	-2.42	-2.57
0.141667	-1.14	-1	-1		0.141667	-2.41	-2.55
0.143333	-1.14	-0.999	-1		0.143333	-2.41	-2.56
0.145	-1.14	-0.997	-1		0.145	-2.37	-2.53
0.146667	-1.13	-0.994	-1		0.146667	-2.39	-2.51
0.148333	-1.13	-0.992	-1		0.148333	-2.35	-2.52
0.15	-1.13	-0.989	-1		0.15	-2.36	-2.51
0.151667	-1.12	-0.987	-1		0.151667	-2.35	-2.48
0.153333	-1.12	-0.985	-1		0.153333	-2.31	-2.49
0.155	-1.11	-0.982	-1		0.155	-2.33	-2.47
0.156667	-1.11	-0.98	-1		0.156667	-2.29	-2.45
0.158333	-1.11	-0.978	-1		0.158333	-2.3	-2.46
0.16	-1.11	-0.976	-1		0.16	-2.28	-2.44
0.161667	-1.1	-0.974	-1		0.161667	-2.26	-2.42
0.163333	-1.1	-0.972	-1		0.163333	-2.28	-2.43
0.165	-1.1	-0.97	-1		0.165	-2.24	-2.41
0.166667	-1.09	-0.968	-0.999		0.166667	-2.25	-2.4
0.168333	-1.09	-0.966	-0.999		0.168333	-2.23	-2.41
0.17	-1.09	-0.964	-0.999		0.17	-2.22	-2.38
0.171667	-1.09	-0.962	-0.999		0.171667	-2.22	-2.38
0.173333	-1.08	-0.96	-0.998		0.173333	-2.19	-2.38
0.175	-1.08	-0.958	-0.998		0.175	-2.21	-2.35
0.176667	-1.08	-0.957	-0.998		0.176667	-2.17	-2.36
0.178333	-1.08	-0.955	-0.998		0.178333	-2.18	-2.35
0.18	-1.07	-0.953	-0.997		0.18	-2.17	-2.33
0.181667	-1.07	-0.952	-0.997		0.181667	-2.15	-2.34
0.183333	-1.07	-0.95	-0.997		0.183333	-2.16	-2.32
0.185	-1.07	-0.949	-0.997		0.185	-2.12	-2.31
0.186667	-1.06	-0.947	-0.996		0.186667	-2.14	-2.32
0.188333	-1.06	-0.946	-0.996		0.188333	-2.11	-2.29
0.19	-1.06	-0.944	-0.996		0.19	-2.11	-2.3
0.191667	-1.06	-0.943	-0.996		0.191667	-2.1	-2.29
0.193333	-1.06	-0.941	-0.995		0.193333	-2.1	-2.27
0.195	-1.05	-0.94	-0.995		0.195	-2.07	-2.28
0.196667	-1.05	-0.938	-0.995		0.196667	-2.08	-2.25
0.198333	-1.05	-0.937	-0.995		0.198333	-2.07	-2.26
0.2	-1.05	-0.936	-0.994		0.2	-2.05	-2.25
0.201667	-1.05	-0.935	-0.994		0.201667	-2.05	-2.23
0.203333	-1.04	-0.933	-0.994		0.203333	-2.05	-2.25
0.205	-1.04	-0.932	-0.994		0.205	-2.02	-2.22
0.206667	-1.04	-0.931	-0.993		0.206667	-2.03	-2.23
0.208333	-1.04	-0.93	-0.993		0.208333	-2.02	-2.22
0.21	-1.04	-0.928	-0.993		0.21	-2	-2.2
0.211667	-1.03	-0.927	-0.992		0.211667	-2.01	-2.22
0.213333	-1.03	-0.926	-0.992		0.213333	-2	-2.19
0.215	-1.03	-0.925	-0.991		0.215	-1.98	-2.2
0.216667	-1.03	-0.924	-0.991		0.216667	-1.99	-2.2
0.218333	-1.03	-0.923	-0.991		0.218333	-1.97	-2.17
0.22	-1.03	-0.922	-0.99		0.22	-1.96	-2.19
0.221667	-1.02	-0.921	-0.99		0.221667	-1.97	-2.17
0.223333	-1.02	-0.92	-0.989		0.223333	-1.95	-2.17
0.225	-1.02	-0.918	-0.989		0.225	-1.94	-2.17
0.226667	-1.02	-0.917	-0.988		0.226667	-1.95	-2.15
0.228333	-1.02	-0.916	-0.987		0.228333	-1.92	-2.17
0.23	-1.02	-0.915	-0.987		0.23	-1.92	-2.14
0.231667	-1.01	-0.914	-0.986		0.231667	-1.92	-2.15
0.233333	-1.01	-0.913	-0.986		0.233333	-1.9	-2.14
0.235	-1.01	-0.912	-0.985		0.235	-1.91	-2.13
0.236667	-1.01	-0.912	-0.984		0.236667	-1.89	-2.14
0.238333	-1.01	-0.911	-0.984		0.238333	-1.89	-2.11
0.24	-1.01	-0.91	-0.983		0.24	-1.89	-2.13
0.241667	-1.01	-0.909	-0.982		0.241667	-1.86	-2.11
0.243333	-1	-0.908	-0.982		0.243333	-1.88	-2.11
0.245	-1	-0.907	-0.981		0.245	-1.86	-2.11
0.246667	-1	-0.906	-0.981		0.246667	-1.85	-2.1
0.248333	-1	-0.905	-0.98		0.248333	-1.87	-2.11
0.25	-0.998	-0.904	-0.979		0.25	-1.84	-2.08
0.251667	-0.997	-0.904	-0.979		0.251667	-1.85	-2.1
0.253333	-0.995	-0.903	-0.978		0.253333	-1.84	-2.08
0.255	-0.994	-0.902	-0.978		0.255	-1.82	-2.08
0.256667	-0.992	-0.901	-0.977		0.256667	-1.84	-2.08
0.258333	-0.991	-0.901	-0.977		0.258333	-1.81	-2.07
0.26	-0.99	-0.9	-0.977		0.26	-1.82	-2.08
0.261667	-0.988	-0.899	-0.976		0.261667	-1.82	-2.05
0.263333	-0.987	-0.899	-0.976		0.263333	-1.79	-2.07
0.265	-0.986	-0.898	-0.976		0.265	-1.81	-2.04
0.266667	-0.984	-0.897	-0.976		0.266667	-1.78	-2.06
0.268333	-0.983	-0.897	-0.975		0.268333	-1.79	-2.04
0.27	-0.982	-0.896	-0.975		0.27	-1.79	-2.04
0.271667	-0.981	-0.896	-0.975		0.271667	-1.77	-2.04
0.273333	-0.979	-0.895	-0.975		0.273333	-1.79	-2.02
0.275	-0.978	-0.894	-0.975		0.275	-1.76	-2.04
0.276667	-0.977	-0.894	-0.975		0.276667	-1.77	-2.01
0.278333	-0.976	-0.894	-0.975		0.278333	-1.76	-2.03
0.28	-0.975	-0.893	-0.975		0.28	-1.74	-2
0.281667	-0.973	-0.893	-0.976		0.281667	-1.76	-2.02
0.283333	-0.972	-0.892	-0.976		0.283333	-1.73	-2
0.285	-0.971	-0.892	-0.976		0.285	-1.75	-2.01
0.286667	-0.97	-0.891	-0.977		0.286667	-1.73	-2
0.288333	-0.969	-0.891	-0.977		0.288333	-1.73	-1.99
0.29	-0.968	-0.891	-0.977		0.29	-1.73	-2
0.291667	-0.966	-0.89	-0.978		0.291667	-1.71	-1.98
0.293333	-0.965	-0.89	-0.978		0.293333	-1.73	-2
0.295	-0.964	-0.889	-0.979		0.295	-1.7	-1.97
0.296667	-0.963	-0.889	-0.98		0.296667	-1.72	-1.99
0.298333	-0.962	-0.889	-0.98		0.298333	-1.7	-1.96
0.3	-0.961	-0.888	-0.981		0.3	-1.69	-1.98
0.301667	-0.959	-0.888	-0.982		0.301667	-1.7	-1.96
0.303333	-0.958	-0.887	-0.982		0.303333	-1.68	-1.97
0.305	-0.957	-0.887	-0.983		0.305	-1.7	-1.95
0.306667	-0.956	-0.887	-0.984		0.306667	-1.67	-1.96
0.308333	-0.954	-0.886	-0.985		0.308333	-1.69	-1.95
0.31	-0.953	-0.886	-0.986		0.31	-1.67	-1.95
0.311667	-0.952	-0.885	-0.987		0.311667	-1.67	-1.95
0.313333	-0.951	-0.885	-0.988		0.313333	-1.67	-1.94
0.315	-0.949	-0.885	-0.989		0.315	-1.65	-1.95
0.316667	-0.948	-0.884	-0.99		0.316667	-1.67	-1.93
0.318333	-0.947	-0.884	-0.991		0.318333	-1.64	-1.94
0.32	-0.945	-0.883	-0.992		0.32	-1.66	-1.92
0.321667	-0.944	-0.883	-0.993		0.321667	-1.63	-1.94
0.323333	-0.943	-0.883	-0.994		0.323333	-1.65	-1.91
0.325	-0.941	-0.882	-0.995		0.325	-1.64	-1.93
0.326667	-0.94	-0.882	-0.996		0.326667	-1.63	-1.9
0.328333	-0.939	-0.881	-0.997		0.328333	-1.64	-1.93
0.33	-0.937	-0.881	-0.998		0.33	-1.61	-1.9
0.331667	-0.936	-0.88	-0.999		0.331667	-1.63	-1.92
0.333333	-0.934	-0.88	-1		0.333333	-1.6	-1.89
0.335	-0.933	-0.88	-1		0.335	-1.63	-1.91
0.336667	-0.932	-0.879	-1		0.336667	-1.6	-1.88
0.338333	-0.93	-0.879	-1		0.338333	-1.62	-1.91
0.34	-0.929	-0.878	-1		0.34	-1.59	-1.88
0.341667	-0.927	-0.878	-1		0.341667	-1.6	-1.9
0.343333	-0.926	-0.877	-1.01		0.343333	-1.59	-1.87
0.345	-0.924	-0.877	-1.01		0.345	-1.59	-1.9
0.346667	-0.923	-0.877	-1.01		0.346667	-1.59	-1.87
0.348333	-0.922	-0.876	-1.01		0.348333	-1.58	-1.89
0.35	-0.92	-0.876	-1.01		0.35	-1.59	-1.86
0.351667	-0.919	-0.875	-1.01		0.351667	-1.56	-1.89
0.353333	-0.918	-0.875	-1.01		0.353333	-1.58	-1.86
0.355	-0.916	-0.875	-1.01		0.355	-1.55	-1.88
0.356667	-0.915	-0.874	-1.01		0.356667	-1.58	-1.85
0.358333	-0.914	-0.874	-1.01		0.358333	-1.55	-1.88
0.36	-0.912	-0.874	-1.01		0.36	-1.57	-1.85
0.361667	-0.911	-0.873	-1.01		0.361667	-1.54	-1.87
0.363333	-0.91	-0.873	-1.01		0.363333	-1.56	-1.84
0.365	-0.908	-0.872	-1.02		0.365	-1.53	-1.87
0.366667	-0.907	-0.872	-1.02		0.366667	-1.55	-1.84
0.368333	-0.906	-0.872	-1.02		0.368333	-1.53	-1.86
0.37	-0.905	-0.871	-1.02		0.37	-1.54	-1.84
0.371667	-0.904	-0.871	-1.02		0.371667	-1.53	-1.85
0.373333	-0.903	-0.871	-1.02		0.373333	-1.53	-1.84
0.375	-0.902	-0.87	-1.02		0.375	-1.52	-1.84
0.376667	-0.9	-0.87	-1.02		0.376667	-1.52	-1.84
0.378333	-0.899	-0.87	-1.02		0.378333	-1.52	-1.83
0.38	-0.898	-0.869	-1.02		0.38	-1.51	-1.83
0.381667	-0.897	-0.869	-1.02		0.381667	-1.51	-1.82
0.383333	-0.896	-0.868	-1.02		0.383333	-1.5	-1.83
0.385	-0.895	-0.868	-1.02		0.385	-1.51	-1.81
0.386667	-0.894	-0.868	-1.02		0.386667	-1.5	-1.83
0.388333	-0.894	-0.867	-1.02		0.388333	-1.5	-1.8
0.39	-0.893	-0.867	-1.01		0.39	-1.49	-1.83
0.391667	-0.892	-0.867	-1.01		0.391667	-1.5	-1.8
0.393333	-0.891	-0.866	-1.01		0.393333	-1.48	-1.82
0.395	-0.89	-0.866	-1.01		0.395	-1.49	-1.8
0.396667	-0.889	-0.865	-1.01		0.396667	-1.48	-1.81
0.398333	-0.888	-0.865	-1.01		0.398333	-1.48	-1.79
0.4	-0.888	-0.865	-1.01		0.4	-1.47	-1.8
0.401667	-0.887	-0.864	-1.01		0.401667	-1.48	-1.8
0.403333	-0.886	-0.864	-1.01		0.403333	-1.47	-1.78
0.405	-0.885	-0.863	-1.01		0.405	-1.47	-1.8
0.406667	-0.885	-0.863	-1.01		0.406667	-1.46	-1.77
0.408333	-0.884	-0.862	-1.01		0.408333	-1.46	-1.8
0.41	-0.883	-0.862	-1.01		0.41	-1.46	-1.77
0.411667	-0.882	-0.862	-1.01		0.411667	-1.45	-1.79
0.413333	-0.882	-0.861	-1		0.413333	-1.45	-1.77
0.415	-0.881	-0.861	-1		0.415	-1.45	-1.77
0.416667	-0.88	-0.86	-1		0.416667	-1.45	-1.77
0.418333	-0.88	-0.86	-1		0.418333	-1.43	-1.76
0.42	-0.879	-0.859	-1		0.42	-1.45	-1.77
0.421667	-0.878	-0.859	-1		0.421667	-1.43	-1.75
0.423333	-0.878	-0.858	-0.999		0.423333	-1.45	-1.77
0.425	-0.877	-0.858	-0.998		0.425	-1.42	-1.74
0.426667	-0.876	-0.858	-0.997		0.426667	-1.44	-1.77
0.428333	-0.876	-0.857	-0.996		0.428333	-1.41	-1.74
0.43	-0.875	-0.857	-0.996		0.43	-1.44	-1.75
0.431667	-0.874	-0.856	-0.995		0.431667	-1.4	-1.75
0.433333	-0.874	-0.856	-0.994		0.433333	-1.43	-1.73
0.435	-0.873	-0.855	-0.993		0.435	-1.4	-1.75
0.436667	-0.872	-0.855	-0.992		0.436667	-1.42	-1.72
0.438333	-0.872	-0.855	-0.991		0.438333	-1.4	-1.75
0.44	-0.871	-0.854	-0.99		0.44	-1.41	-1.72
0.441667	-0.871	-0.854	-0.99		0.441667	-1.4	-1.73
0.443333	-0.87	-0.853	-0.989		0.443333	-1.4	-1.73
0.445	-0.869	-0.853	-0.988		0.445	-1.41	-1.71
0.446667	-0.869	-0.853	-0.987		0.446667	-1.39	-1.73
0.448333	-0.868	-0.852	-0.986		0.448333	-1.41	-1.7
0.45	-0.868	-0.852	-0.986		0.45	-1.38	-1.73
0.451667	-0.867	-0.852	-0.985		0.451667	-1.4	-1.71
0.453333	-0.866	-0.851	-0.984		0.453333	-1.37	-1.71
0.455	-0.866	-0.851	-0.984		0.455	-1.4	-1.72
0.456667	-0.865	-0.851	-0.983		0.456667	-1.37	-1.69
0.458333	-0.865	-0.85	-0.982		0.458333	-1.38	-1.71
0.46	-0.864	-0.85	-0.982		0.46	-1.37	-1.69
0.461667	-0.863	-0.85	-0.981		0.461667	-1.37	-1.69
0.463333	-0.863	-0.849	-0.981		0.463333	-1.38	-1.7
0.465	-0.862	-0.849	-0.98		0.465	-1.36	-1.67
0.466667	-0.862	-0.848	-0.98		0.466667	-1.38	-1.7
0.468333	-0.861	-0.848	-0.979		0.468333	-1.35	-1.67
0.47	-0.861	-0.848	-0.979		0.47	-1.37	-1.68
0.471667	-0.86	-0.847	-0.978		0.471667	-1.34	-1.67
0.473333	-0.859	-0.847	-0.978		0.473333	-1.36	-1.66
0.475	-0.859	-0.847	-0.978		0.475	-1.35	-1.68
0.476667	-0.858	-0.846	-0.978		0.476667	-1.35	-1.65
0.478333	-0.858	-0.846	-0.977		0.478333	-1.36	-1.67
0.48	-0.857	-0.846	-0.977		0.48	-1.33	-1.65
0.481667	-0.857	-0.845	-0.977		0.481667	-1.36	-1.65
0.483333	-0.856	-0.845	-0.977		0.483333	-1.33	-1.66
0.485	-0.856	-0.844	-0.977		0.485	-1.35	-1.63
0.486667	-0.855	-0.844	-0.977		0.486667	-1.33	-1.66
0.488333	-0.854	-0.844	-0.977		0.488333	-1.34	-1.63
0.49	-0.854	-0.843	-0.977		0.49	-1.35	-1.64
0.491667	-0.853	-0.843	-0.977		0.491667	-1.32	-1.63
0.493333	-0.853	-0.842	-0.978		0.493333	-1.34	-1.62
0.495	-0.852	-0.842	-0.978		0.495	-1.31	-1.64
0.496667	-0.852	-0.842	-0.978		0.496667	-1.33	-1.61
0.498333	-0.851	-0.841	-0.979		0.498333	-1.32	-1.63
0.5	-0.851	-0.841	-0.979		0.5	-1.32	-1.61
0.501667	-0.85	-0.84	-0.98		0.501667	-1.33	-1.61
0.503333	-0.85	-0.84	-0.981		0.503333	-1.3	-1.62
0.505	-0.849	-0.839	-0.981		0.505	-1.33	-1.59
0.506667	-0.849	-0.839	-0.982		0.506667	-1.3	-1.61
0.508333	-0.848	-0.839	-0.983		0.508333	-1.31	-1.58
0.51	-0.847	-0.838	-0.984		0.51	-1.31	-1.59
0.511667	-0.847	-0.838	-0.985		0.511667	-1.29	-1.59
0.513333	-0.846	-0.837	-0.986		0.513333	-1.32	-1.57
0.515	-0.846	-0.837	-0.987		0.515	-1.29	-1.59
0.516667	-0.845	-0.837	-0.988		0.516667	-1.3	-1.56
0.518333	-0.845	-0.836	-0.989		0.518333	-1.29	-1.58
0.52	-0.844	-0.836	-0.99		0.52	-1.28	-1.56
0.521667	-0.844	-0.835	-0.991		0.521667	-1.3	-1.55
0.523333	-0.843	-0.835	-0.992		0.523333	-1.27	-1.57
0.525	-0.842	-0.835	-0.993		0.525	-1.3	-1.54
0.526667	-0.842	-0.834	-0.995		0.526667	-1.27	-1.56
0.528333	-0.841	-0.834	-0.996		0.528333	-1.28	-1.54
0.53	-0.841	-0.834	-0.997		0.53	-1.29	-1.54
0.531667	-0.84	-0.833	-0.999		0.531667	-1.26	-1.54
0.533333	-0.839	-0.833	-1		0.533333	-1.29	-1.52
0.535	-0.839	-0.833	-1		0.535	-1.26	-1.54
0.536667	-0.838	-0.833	-1		0.536667	-1.27	-1.51
0.538333	-0.838	-0.832	-1		0.538333	-1.27	-1.53
0.54	-0.837	-0.832	-1		0.54	-1.25	-1.52
0.541667	-0.836	-0.832	-1.01		0.541667	-1.28	-1.5
0.543333	-0.836	-0.832	-1.01		0.543333	-1.25	-1.52
0.545	-0.835	-0.831	-1.01		0.545	-1.27	-1.49
0.546667	-0.834	-0.831	-1.01		0.546667	-1.25	-1.51
0.548333	-0.834	-0.831	-1.01		0.548333	-1.25	-1.49
0.55	-0.833	-0.831	-1.01		0.55	-1.26	-1.49
0.551667	-0.832	-0.831	-1.01		0.551667	-1.23	-1.5
0.553333	-0.831	-0.831	-1.01		0.553333	-1.26	-1.47
0.555	-0.831	-0.831	-1.01		0.555	-1.23	-1.49
0.556667	-0.83	-0.831	-1.02		0.556667	-1.24	-1.46
0.558333	-0.829	-0.83	-1.02		0.558333	-1.25	-1.48
0.56	-0.828	-0.83	-1.02		0.56	-1.22	-1.47
0.561667	-0.828	-0.83	-1.02		0.561667	-1.25	-1.45
0.563333	-0.827	-0.83	-1.02		0.563333	-1.22	-1.47
0.565	-0.826	-0.83	-1.02		0.565	-1.24	-1.44
0.566667	-0.825	-0.83	-1.02		0.566667	-1.23	-1.46
0.568333	-0.825	-0.83	-1.02		0.568333	-1.21	-1.44
0.57	-0.824	-0.83	-1.02		0.57	-1.24	-1.44
0.571667	-0.823	-0.83	-1.02		0.571667	-1.21	-1.45
0.573333	-0.822	-0.83	-1.02		0.573333	-1.23	-1.42
0.575	-0.822	-0.83	-1.02		0.575	-1.21	-1.45
0.576667	-0.821	-0.83	-1.02		0.576667	-1.22	-1.42
0.578333	-0.82	-0.83	-1.02		0.578333	-1.22	-1.43
0.58	-0.819	-0.83	-1.02		0.58	-1.2	-1.42
0.581667	-0.819	-0.83	-1.02		0.581667	-1.22	-1.4
0.583333	-0.818	-0.83	-1.02		0.583333	-1.2	-1.43
0.585	-0.817	-0.83	-1.02		0.585	-1.21	-1.39
0.586667	-0.817	-0.829	-1.02		0.586667	-1.21	-1.41
0.588333	-0.816	-0.829	-1.02		0.588333	-1.19	-1.4
0.59	-0.815	-0.829	-1.02		0.59	-1.21	-1.39
0.591667	-0.815	-0.829	-1.02		0.591667	-1.18	-1.4
0.593333	-0.814	-0.829	-1.02		0.593333	-1.2	-1.38
0.595	-0.813	-0.829	-1.02		0.595	-1.19	-1.4
0.596667	-0.813	-0.828	-1.02		0.596667	-1.18	-1.37
0.598333	-0.812	-0.828	-1.02		0.598333	-1.2	-1.38
0.6	-0.812	-0.828	-1.02		0.6	-1.17	-1.38
0.601667	-0.811	-0.828	-1.02		0.601667	-1.2	-1.36
0.603333	-0.811	-0.827	-1.02		0.603333	-1.17	-1.38
0.605	-0.81	-0.827	-1.02		0.605	-1.18	-1.35
0.606667	-0.81	-0.827	-1.02		0.606667	-1.19	-1.37
0.608333	-0.809	-0.826	-1.02		0.608333	-1.16	-1.36
0.61	-0.809	-0.826	-1.02		0.61	-1.19	-1.34
0.611667	-0.808	-0.825	-1.02		0.611667	-1.16	-1.36
0.613333	-0.808	-0.825	-1.02		0.613333	-1.18	-1.33
0.615	-0.807	-0.824	-1.02		0.615	-1.17	-1.35
0.616667	-0.807	-0.824	-1.02		0.616667	-1.16	-1.34
0.618333	-0.807	-0.823	-1.02		0.618333	-1.18	-1.33
0.62	-0.806	-0.823	-1.02		0.62	-1.15	-1.34
0.621667	-0.806	-0.822	-1.02		0.621667	-1.18	-1.31
0.623333	-0.805	-0.821	-1.02		0.623333	-1.16	-1.34
0.625	-0.805	-0.821	-1.02		0.625	-1.16	-1.31
0.626667	-0.805	-0.82	-1.02		0.626667	-1.17	-1.32
0.628333	-0.804	-0.819	-1.02		0.628333	-1.14	-1.32
0.63	-0.804	-0.818	-1.01		0.63	-1.17	-1.3
0.631667	-0.804	-0.818	-1.01		0.631667	-1.14	-1.32
0.633333	-0.803	-0.817	-1.01		0.633333	-1.16	-1.29
0.635	-0.803	-0.816	-1.01		0.635	-1.15	-1.31
0.636667	-0.803	-0.815	-1.01		0.636667	-1.14	-1.3
0.638333	-0.802	-0.815	-1.01		0.638333	-1.16	-1.29
0.64	-0.802	-0.814	-1.01		0.64	-1.13	-1.3
0.641667	-0.802	-0.813	-1.01		0.641667	-1.15	-1.27
0.643333	-0.801	-0.812	-1.01		0.643333	-1.14	-1.3
0.645	-0.801	-0.811	-1.01		0.645	-1.13	-1.27
0.646667	-0.801	-0.81	-1.01		0.646667	-1.15	-1.28
0.648333	-0.8	-0.81	-1.01		0.648333	-1.12	-1.28
0.65	-0.8	-0.809	-1.01		0.65	-1.15	-1.26
0.651667	-0.799	-0.808	-1.01		0.651667	-1.12	-1.28
0.653333	-0.799	-0.807	-1.01		0.653333	-1.13	-1.25
0.655	-0.799	-0.806	-1.01		0.655	-1.14	-1.27
0.656667	-0.798	-0.806	-1.01		0.656667	-1.12	-1.26
0.658333	-0.798	-0.805	-1.01		0.658333	-1.14	-1.24
0.66	-0.797	-0.804	-1.01		0.66	-1.11	-1.26
0.661667	-0.797	-0.804	-1.01		0.661667	-1.13	-1.23
0.663333	-0.797	-0.803	-1.01		0.663333	-1.12	-1.26
0.665	-0.796	-0.802	-1.01		0.665	-1.11	-1.24
0.666667	-0.796	-0.802	-1.01		0.666667	-1.13	-1.24
0.668333	-0.795	-0.801	-1.01		0.668333	-1.1	-1.25
0.67	-0.795	-0.801	-1.01		0.67	-1.13	-1.22
0.671667	-0.794	-0.8	-1.01		0.671667	-1.11	-1.24
0.673333	-0.794	-0.8	-1.01		0.673333	-1.11	-1.22
0.675	-0.794	-0.799	-1.01		0.675	-1.12	-1.23
0.676667	-0.793	-0.799	-1.01		0.676667	-1.1	-1.22
0.678333	-0.793	-0.799	-1.01		0.678333	-1.12	-1.21
0.68	-0.792	-0.798	-1.01		0.68	-1.09	-1.23
0.681667	-0.792	-0.798	-1.01		0.681667	-1.11	-1.2
0.683333	-0.791	-0.798	-1.01		0.683333	-1.11	-1.22
0.685	-0.791	-0.798	-1.01		0.685	-1.09	-1.2
0.686667	-0.79	-0.798	-1.01		0.686667	-1.11	-1.2
0.688333	-0.79	-0.797	-1.01		0.688333	-1.08	-1.21
0.69	-0.79	-0.797	-1.01		0.69	-1.11	-1.18
0.691667	-0.789	-0.797	-1.01		0.691667	-1.09	-1.21
0.693333	-0.789	-0.797	-1.01		0.693333	-1.09	-1.18
0.695	-0.788	-0.797	-1.01		0.695	-1.11	-1.19
0.696667	-0.788	-0.797	-1.01		0.696667	-1.08	-1.19
0.698333	-0.787	-0.797	-1.01		0.698333	-1.1	-1.17
0.7	-0.787	-0.797	-1.01		0.7	-1.08	-1.19
0.701667	-0.787	-0.798	-1.01		0.701667	-1.09	-1.16
0.703333	-0.786	-0.798	-1.01		0.703333	-1.09	-1.18
0.705	-0.786	-0.798	-1.01		0.705	-1.07	-1.17
0.706667	-0.786	-0.798	-1.01		0.706667	-1.1	-1.16
0.708333	-0.785	-0.798	-1.01		0.708333	-1.07	-1.18
0.71	-0.785	-0.798	-1.01		0.71	-1.09	-1.15
0.711667	-0.785	-0.799	-1.01		0.711667	-1.08	-1.17
0.713333	-0.784	-0.799	-1.01		0.713333	-1.07	-1.15
0.715	-0.784	-0.799	-1.01		0.715	-1.09	-1.15
0.716667	-0.784	-0.799	-1.01		0.716667	-1.06	-1.16
0.718333	-0.783	-0.799	-1.01		0.718333	-1.08	-1.13
0.72	-0.783	-0.8	-1.01		0.72	-1.06	-1.16
0.721667	-0.783	-0.8	-1.01		0.721667	-1.07	-1.13
0.723333	-0.782	-0.8	-1.01		0.723333	-1.08	-1.14
0.725	-0.782	-0.8	-1.01		0.725	-1.05	-1.14
0.726667	-0.782	-0.801	-1.01		0.726667	-1.08	-1.12
0.728333	-0.782	-0.801	-1.01		0.728333	-1.05	-1.14
0.73	-0.781	-0.801	-1.01		0.73	-1.07	-1.11
0.731667	-0.781	-0.801	-1.01		0.731667	-1.06	-1.13
0.733333	-0.781	-0.801	-1.01		0.733333	-1.05	-1.12
0.735	-0.78	-0.802	-1.01		0.735	-1.07	-1.11
0.736667	-0.78	-0.802	-1.01		0.736667	-1.04	-1.13
0.738333	-0.78	-0.802	-1.01		0.738333	-1.07	-1.1
0.74	-0.779	-0.802	-1.01		0.74	-1.05	-1.12
0.741667	-0.779	-0.802	-1.01		0.741667	-1.05	-1.1
0.743333	-0.779	-0.803	-1.01		0.743333	-1.06	-1.11
0.745	-0.778	-0.803	-1.01		0.745	-1.03	-1.11
0.746667	-0.778	-0.803	-1.01		0.746667	-1.06	-1.09
0.748333	-0.778	-0.803	-1.01		0.748333	-1.04	-1.11
0.75	-0.777	-0.803	-1.01		0.75	-1.05	-1.08
0.751667	-0.777	-0.804	-1.01		0.751667	-1.05	-1.1
0.753333	-0.777	-0.804	-1.01		0.753333	-1.03	-1.09
0.755	-0.776	-0.804	-1.01		0.755	-1.06	-1.08
0.756667	-0.776	-0.804	-1.01		0.756667	-1.03	-1.1
0.758333	-0.776	-0.804	-1.01		0.758333	-1.05	-1.07
0.76	-0.775	-0.805	-1.01		0.76	-1.04	-1.09
0.761667	-0.775	-0.805	-1.01		0.761667	-1.03	-1.07
0.763333	-0.774	-0.805	-1.01		0.763333	-1.05	-1.07
0.765	-0.774	-0.805	-1.01		0.765	-1.02	-1.08
0.766667	-0.773	-0.805	-1.01		0.766667	-1.05	-1.06
0.768333	-0.773	-0.806	-1.01		0.768333	-1.02	-1.08
0.77	-0.772	-0.806	-1.01		0.77	-1.03	-1.05
0.771667	-0.772	-0.806	-1.01		0.771667	-1.04	-1.07
0.773333	-0.771	-0.806	-1.01		0.773333	-1.01	-1.06
0.775	-0.771	-0.806	-1.01		0.775	-1.04	-1.05
0.776667	-0.77	-0.807	-1.01		0.776667	-1.02	-1.07
0.778333	-0.77	-0.807	-1.01		0.778333	-1.03	-1.04
0.78	-0.769	-0.807	-1.01		0.78	-1.03	-1.06
0.781667	-0.769	-0.807	-1.01		0.781667	-1.01	-1.05
0.783333	-0.768	-0.807	-1.01		0.783333	-1.04	-1.04
0.785	-0.768	-0.808	-1.01		0.785	-1.01	-1.06
0.786667	-0.767	-0.808	-1.01		0.786667	-1.03	-1.03
0.788333	-0.766	-0.808	-1.01		0.788333	-1.01	-1.06
0.79	-0.766	-0.808	-1.01		0.79	-1.01	-1.03
0.791667	-0.765	-0.808	-1.01		0.791667	-1.03	-1.04
0.793333	-0.765	-0.808	-1.01		0.793333	-1	-1.04
0.795	-0.764	-0.808	-1.01		0.795	-1.03	-1.02
0.796667	-0.764	-0.809	-1.01		0.796667	-1	-1.04
0.798333	-0.763	-0.809	-1.01		0.798333	-1.01	-1.01
0.8	-0.762	-0.809	-1.01		0.8	-1.02	-1.03
0.801667	-0.762	-0.809	-1.01		0.801667	-0.995	-1.02
0.803333	-0.761	-0.809	-1.01		0.803333	-1.02	-1.01
0.805	-0.761	-0.809	-1.01		0.805	-0.991	-1.03
0.806667	-0.76	-0.809	-1.01		0.806667	-1.01	-1
0.808333	-0.76	-0.809	-1.01		0.808333	-1	-1.03
0.81	-0.759	-0.809	-1.01		0.81	-0.992	-1
0.811667	-0.759	-0.809	-1.01		0.811667	-1.01	-1.01
0.813333	-0.758	-0.809	-1.01		0.813333	-0.982	-1.02
0.815	-0.758	-0.809	-1.01		0.815	-1.01	-0.992
0.816667	-0.758	-0.809	-1.01		0.816667	-0.987	-1.02
0.818333	-0.757	-0.809	-1.01		0.818333	-0.991	-0.99
0.82	-0.757	-0.809	-1.01		0.82	-1	-1.01
0.821667	-0.756	-0.808	-1.01		0.821667	-0.978	-0.999
0.823333	-0.756	-0.808	-1.01		0.823333	-1.01	-0.985
0.825	-0.755	-0.808	-1.01		0.825	-0.976	-1.01
0.826667	-0.755	-0.808	-1.01		0.826667	-0.995	-0.977
0.828333	-0.755	-0.808	-1.01		0.828333	-0.986	-1
0.83	-0.754	-0.807	-1.01		0.83	-0.975	-0.981
0.831667	-0.754	-0.807	-1.01		0.831667	-0.999	-0.982
0.833333	-0.754	-0.807	-1.01		0.833333	-0.968	-0.994
0.835	-0.753	-0.807	-1.01		0.835	-0.995	-0.966
0.836667	-0.753	-0.806	-1.01		0.836667	-0.974	-0.992
0.838333	-0.753	-0.806	-1.01		0.838333	-0.976	-0.967
0.84	-0.752	-0.806	-1.01		0.84	-0.988	-0.979
0.841667	-0.752	-0.805	-1.01		0.841667	-0.963	-0.979
0.843333	-0.752	-0.805	-1.01		0.843333	-0.99	-0.96
0.845	-0.751	-0.805	-1.01		0.845	-0.966	-0.983
0.846667	-0.751	-0.804	-1.01		0.846667	-0.975	-0.954
0.848333	-0.751	-0.804	-1.02		0.848333	-0.979	-0.971
0.85	-0.751	-0.804	-1.02		0.85	-0.958	-0.965
0.851667	-0.75	-0.803	-1.02		0.851667	-0.985	-0.953
0.853333	-0.75	-0.803	-1.02		0.853333	-0.955	-0.972
0.855	-0.75	-0.803	-1.02		0.855	-0.979	-0.942
0.856667	-0.749	-0.802	-1.02		0.856667	-0.961	-0.968
0.858333	-0.749	-0.802	-1.02		0.858333	-0.959	-0.944
0.86	-0.749	-0.802	-1.02		0.86	-0.976	-0.952
0.861667	-0.749	-0.801	-1.02		0.861667	-0.946	-0.958
0.863333	-0.748	-0.801	-1.02		0.863333	-0.972	-0.934
0.865	-0.748	-0.801	-1.02		0.865	-0.951	-0.961
0.866667	-0.748	-0.8	-1.02		0.866667	-0.957	-0.933
0.868333	-0.748	-0.8	-1.02		0.868333	-0.967	-0.948
0.87	-0.747	-0.8	-1.02		0.87	-0.945	-0.942
0.871667	-0.747	-0.8	-1.02		0.871667	-0.97	-0.931
0.873333	-0.747	-0.799	-1.02		0.873333	-0.943	-0.95
0.875	-0.746	-0.799	-1.02		0.875	-0.961	-0.921
0.876667	-0.746	-0.799	-1.02		0.876667	-0.956	-0.944
0.878333	-0.746	-0.799	-1.02		0.878333	-0.942	-0.927
0.88	-0.745	-0.799	-1.02		0.88	-0.965	-0.925
0.881667	-0.745	-0.799	-1.02		0.881667	-0.935	-0.94
0.883333	-0.745	-0.798	-1.02		0.883333	-0.96	-0.912
0.885	-0.744	-0.798	-1.02		0.885	-0.943	-0.937
0.886667	-0.744	-0.798	-1.02		0.886667	-0.944	-0.913
0.888333	-0.744	-0.798	-1.02		0.888333	-0.955	-0.926
0.89	-0.743	-0.798	-1.02		0.89	-0.93	-0.921
0.891667	-0.743	-0.798	-1.02		0.891667	-0.957	-0.909
0.893333	-0.742	-0.798	-1.02		0.893333	-0.93	-0.93
0.895	-0.742	-0.798	-1.02		0.895	-0.943	-0.9
0.896667	-0.742	-0.798	-1.02		0.896667	-0.944	-0.924
0.898333	-0.741	-0.798	-1.02		0.898333	-0.928	-0.909
0.9	-0.741	-0.798	-1.02		0.9	-0.952	-0.903
0.901667	-0.74	-0.798	-1.01		0.901667	-0.923	-0.919
0.903333	-0.74	-0.798	-1.01		0.903333	-0.944	-0.891
0.905	-0.739	-0.798	-1.01		0.905	-0.933	-0.918
0.906667	-0.739	-0.798	-1.01		0.906667	-0.925	-0.894
0.908333	-0.738	-0.799	-1.01		0.908333	-0.945	-0.902
0.91	-0.738	-0.799	-1.01		0.91	-0.915	-0.906
0.911667	-0.737	-0.799	-1.01		0.911667	-0.942	-0.886
0.913333	-0.737	-0.799	-1.01		0.913333	-0.92	-0.911
0.915	-0.736	-0.799	-1.01		0.915	-0.926	-0.881
0.916667	-0.736	-0.799	-1.01		0.916667	-0.937	-0.902
0.918333	-0.735	-0.799	-1.01		0.918333	-0.911	-0.894
0.92	-0.735	-0.8	-1.01		0.92	-0.939	-0.882
0.921667	-0.734	-0.8	-1.01		0.921667	-0.91	-0.902
0.923333	-0.734	-0.8	-1		0.923333	-0.93	-0.873
0.925	-0.733	-0.8	-1		0.925	-0.92	-0.898
0.926667	-0.733	-0.801	-1		0.926667	-0.908	-0.877
0.928333	-0.732	-0.801	-1		0.928333	-0.932	-0.879
0.93	-0.732	-0.801	-1		0.93	-0.901	-0.891
0.931667	-0.731	-0.801	-1		0.931667	-0.928	-0.866
0.933333	-0.731	-0.802	-1		0.933333	-0.908	-0.892
0.935	-0.73	-0.802	-0.999		0.935	-0.911	-0.865
0.936667	-0.73	-0.802	-0.999		0.936667	-0.924	-0.879
0.938333	-0.729	-0.802	-0.998		0.938333	-0.897	-0.878
0.94	-0.729	-0.803	-0.997		0.94	-0.926	-0.859
0.941667	-0.728	-0.803	-0.997		0.941667	-0.899	-0.883
0.943333	-0.728	-0.803	-0.996		0.943333	-0.915	-0.854
0.945	-0.727	-0.804	-0.996		0.945	-0.914	-0.875
0.946667	-0.727	-0.804	-0.995		0.946667	-0.896	-0.863
0.948333	-0.726	-0.804	-0.995		0.948333	-0.922	-0.857
0.95	-0.726	-0.805	-0.994		0.95	-0.893	-0.874
0.951667	-0.725	-0.805	-0.994		0.951667	-0.918	-0.847
0.953333	-0.725	-0.805	-0.994		0.953333	-0.904	-0.873
0.955	-0.724	-0.806	-0.993		0.955	-0.9	-0.849
0.956667	-0.724	-0.806	-0.993		0.956667	-0.919	-0.856
0.958333	-0.723	-0.806	-0.993		0.958333	-0.891	-0.863
0.96	-0.723	-0.807	-0.992		0.96	-0.919	-0.841
0.961667	-0.722	-0.807	-0.992		0.961667	-0.9	-0.867
0.963333	-0.722	-0.807	-0.992		0.963333	-0.907	-0.838
0.965	-0.721	-0.807	-0.992		0.965	-0.911	-0.858
0.966667	-0.721	-0.808	-0.992		0.966667	-0.889	-0.849
0.968333	-0.721	-0.808	-0.992		0.968333	-0.916	-0.841
0.97	-0.72	-0.808	-0.991		0.97	-0.887	-0.857
0.971667	-0.72	-0.808	-0.991		0.971667	-0.907	-0.831
0.973333	-0.719	-0.808	-0.991		0.973333	-0.896	-0.856
0.975	-0.719	-0.809	-0.991		0.975	-0.889	-0.835
0.976667	-0.719	-0.809	-0.991		0.976667	-0.91	-0.84
0.978333	-0.718	-0.809	-0.991		0.978333	-0.882	-0.846
0.98	-0.718	-0.809	-0.991		0.98	-0.907	-0.824
0.981667	-0.718	-0.809	-0.991		0.981667	-0.887	-0.85
0.983333	-0.717	-0.809	-0.991		0.983333	-0.889	-0.824
0.985	-0.717	-0.809	-0.991		0.985	-0.902	-0.84
0.986667	-0.717	-0.809	-0.991		0.986667	-0.877	-0.834
0.988333	-0.716	-0.809	-0.991		0.988333	-0.905	-0.824
0.99	-0.716	-0.809	-0.991		0.99	-0.876	-0.843
0.991667	-0.716	-0.809	-0.991		0.991667	-0.893	-0.814
0.993333	-0.716	-0.809	-0.99		0.993333	-0.89	-0.839
0.995	-0.715	-0.809	-0.99		0.995	-0.874	-0.819
0.996667	-0.715	-0.809	-0.99		0.996667	-0.898	-0.821
0.998333	-0.715	-0.808	-0.99		0.998333	-0.869	-0.833
1	-0.715	-0.808	-0.99		1	-0.893	-0.808
1.00167	-0.714	-0.808	-0.99		1.00167	-0.876	-0.836
1.00333	-0.714	-0.808	-0.99		1.00333	-0.874	-0.808
1.005	-0.714	-0.808	-0.99		1.005	-0.89	-0.822
1.00667	-0.714	-0.807	-0.99		1.00667	-0.863	-0.822
1.00833	-0.714	-0.807	-0.99		1.00833	-0.89	-0.802
1.01	-0.714	-0.807	-0.99		1.01	-0.867	-0.828
1.01167	-0.713	-0.806	-0.989		1.01167	-0.874	-0.799
1.01333	-0.713	-0.806	-0.989		1.01333	-0.884	-0.822
1.015	-0.713	-0.806	-0.989		1.015	-0.86	-0.809
1.01667	-0.713	-0.805	-0.989		1.01667	-0.887	-0.801
1.01833	-0.713	-0.805	-0.989		1.01833	-0.859	-0.821
1.02	-0.713	-0.804	-0.989		1.02	-0.877	-0.79
1.02167	-0.713	-0.804	-0.989		1.02167	-0.872	-0.818
1.02333	-0.713	-0.803	-0.989		1.02333	-0.86	-0.793
1.025	-0.713	-0.803	-0.989		1.025	-0.883	-0.801
1.02667	-0.713	-0.803	-0.989		1.02667	-0.854	-0.809
1.02833	-0.713	-0.802	-0.989		1.02833	-0.881	-0.786
1.03	-0.713	-0.802	-0.989		1.03	-0.862	-0.814
1.03167	-0.713	-0.801	-0.989		1.03167	-0.863	-0.784
1.03333	-0.713	-0.801	-0.989		1.03333	-0.875	-0.803
1.035	-0.712	-0.8	-0.989		1.035	-0.85	-0.796
1.03667	-0.712	-0.8	-0.989		1.03667	-0.876	-0.783
1.03833	-0.712	-0.799	-0.989		1.03833	-0.851	-0.805
1.04	-0.712	-0.799	-0.989		1.04	-0.867	-0.776
1.04167	-0.712	-0.798	-0.989		1.04167	-0.863	-0.802
1.04333	-0.712	-0.798	-0.989		1.04333	-0.851	-0.782
1.045	-0.712	-0.797	-0.99		1.045	-0.874	-0.783
1.04667	-0.712	-0.797	-0.99		1.04667	-0.846	-0.797
1.04833	-0.712	-0.796	-0.99		1.04833	-0.87	-0.77
1.05	-0.712	-0.796	-0.99		1.05	-0.855	-0.798
1.05167	-0.712	-0.795	-0.99		1.05167	-0.85	-0.771
1.05333	-0.712	-0.795	-0.99		1.05333	-0.868	-0.784
1.055	-0.711	-0.794	-0.991		1.055	-0.839	-0.785
1.05667	-0.711	-0.794	-0.991		1.05667	-0.865	-0.765
1.05833	-0.711	-0.794	-0.991		1.05833	-0.845	-0.792
1.06	-0.711	-0.793	-0.991		1.06	-0.851	-0.762
1.06167	-0.711	-0.793	-0.992		1.06167	-0.859	-0.785
1.06333	-0.711	-0.793	-0.992		1.06333	-0.836	-0.771
1.065	-0.711	-0.792	-0.992		1.065	-0.863	-0.769
1.06667	-0.71	-0.792	-0.992		1.06667	-0.833	-0.784
1.06833	-0.71	-0.792	-0.993		1.06833	-0.858	-0.756
1.07	-0.71	-0.792	-0.993		1.07	-0.844	-0.783
1.07167	-0.71	-0.791	-0.993		1.07167	-0.837	-0.759
1.07333	-0.709	-0.791	-0.994		1.07333	-0.858	-0.768
1.075	-0.709	-0.791	-0.994		1.075	-0.828	-0.776
1.07667	-0.709	-0.791	-0.994		1.07667	-0.854	-0.751
1.07833	-0.709	-0.791	-0.994		1.07833	-0.832	-0.779
1.08	-0.708	-0.791	-0.995		1.08	-0.837	-0.75
1.08167	-0.708	-0.791	-0.995		1.08167	-0.848	-0.771
1.08333	-0.708	-0.791	-0.995		1.08333	-0.824	-0.758
1.085	-0.708	-0.791	-0.995		1.085	-0.851	-0.751
1.08667	-0.707	-0.791	-0.996		1.08667	-0.822	-0.771
1.08833	-0.707	-0.791	-0.996		1.08833	-0.842	-0.742
1.09	-0.707	-0.792	-0.996		1.09	-0.837	-0.767
1.09167	-0.706	-0.792	-0.996		1.09167	-0.822	-0.75
1.09333	-0.706	-0.792	-0.997		1.09333	-0.847	-0.749
1.095	-0.706	-0.792	-0.997		1.095	-0.817	-0.764
1.09667	-0.705	-0.792	-0.997		1.09667	-0.842	-0.737
1.09833	-0.705	-0.793	-0.997		1.09833	-0.827	-0.765
1.1	-0.704	-0.793	-0.997		1.1	-0.824	-0.738
1.10167	-0.704	-0.793	-0.997		1.10167	-0.84	-0.751
1.10333	-0.704	-0.794	-0.997		1.10333	-0.813	-0.754
1.105	-0.703	-0.794	-0.998		1.105	-0.841	-0.733
1.10667	-0.703	-0.795	-0.998		1.10667	-0.817	-0.759
1.10833	-0.702	-0.795	-0.998		1.10833	-0.824	-0.729
1.11	-0.702	-0.795	-0.998		1.11	-0.83	-0.756
1.11167	-0.702	-0.796	-0.998		1.11167	-0.811	-0.738
1.11333	-0.701	-0.796	-0.998		1.11333	-0.838	-0.735
1.115	-0.701	-0.797	-0.998		1.115	-0.808	-0.752
1.11667	-0.7	-0.797	-0.998		1.11667	-0.83	-0.724
1.11833	-0.7	-0.798	-0.998		1.11833	-0.82	-0.751
1.12	-0.699	-0.798	-0.998		1.12	-0.814	-0.73
1.12167	-0.699	-0.798	-0.998		1.12167	-0.832	-0.735
1.12333	-0.698	-0.799	-0.998		1.12333	-0.804	-0.744
1.125	-0.698	-0.799	-0.998		1.125	-0.83	-0.721
1.12667	-0.698	-0.799	-0.998		1.12667	-0.811	-0.748
1.12833	-0.697	-0.8	-0.998		1.12833	-0.816	-0.72
1.13	-0.697	-0.8	-0.998		1.13	-0.825	-0.74
1.13167	-0.696	-0.8	-0.998		1.13167	-0.801	-0.728
1.13333	-0.696	-0.8	-0.998		1.13333	-0.828	-0.723
1.135	-0.695	-0.8	-0.998		1.135	-0.8	-0.742
1.13667	-0.695	-0.8	-0.998		1.13667	-0.82	-0.714
1.13833	-0.694	-0.801	-0.998		1.13833	-0.813	-0.739
1.14	-0.694	-0.801	-0.998		1.14	-0.799	-0.717
1.14167	-0.693	-0.801	-0.998		1.14167	-0.823	-0.725
1.14333	-0.693	-0.8	-0.998		1.14333	-0.793	-0.733
1.145	-0.693	-0.8	-0.998		1.145	-0.817	-0.709
1.14667	-0.692	-0.8	-0.998		1.14667	-0.802	-0.735
1.14833	-0.692	-0.8	-0.998		1.14833	-0.799	-0.709
1.15	-0.691	-0.8	-0.999		1.15	-0.815	-0.728
1.15167	-0.691	-0.8	-0.999		1.15167	-0.788	-0.719
1.15333	-0.69	-0.799	-0.999		1.15333	-0.817	-0.71
1.155	-0.69	-0.799	-0.999		1.155	-0.792	-0.73
1.15667	-0.689	-0.798	-0.999		1.15667	-0.802	-0.702
1.15833	-0.689	-0.798	-0.999		1.15833	-0.808	-0.726
1.16	-0.689	-0.797	-0.999		1.16	-0.787	-0.708
1.16167	-0.688	-0.797	-1		1.16167	-0.814	-0.711
1.16333	-0.688	-0.796	-1		1.16333	-0.784	-0.722
1.165	-0.687	-0.796	-1		1.165	-0.809	-0.697
1.16667	-0.687	-0.795	-1		1.16667	-0.794	-0.723
1.16833	-0.687	-0.795	-1		1.16833	-0.787	-0.698
1.17	-0.686	-0.794	-1		1.17	-0.809	-0.711
1.17167	-0.686	-0.793	-1		1.17167	-0.781	-0.712
1.17333	-0.686	-0.792	-1		1.17333	-0.808	-0.695
1.175	-0.685	-0.792	-1		1.175	-0.787	-0.719
1.17667	-0.685	-0.791	-1		1.17667	-0.792	-0.691
1.17833	-0.685	-0.79	-1		1.17833	-0.803	-0.713
1.18	-0.684	-0.789	-1		1.18	-0.779	-0.703
1.18167	-0.684	-0.789	-1		1.18167	-0.806	-0.695
1.18333	-0.684	-0.788	-1		1.18333	-0.778	-0.713
1.185	-0.683	-0.787	-1		1.185	-0.797	-0.686
1.18667	-0.683	-0.786	-1		1.18667	-0.791	-0.713
1.18833	-0.683	-0.785	-1		1.18833	-0.777	-0.692
1.19	-0.683	-0.784	-1		1.19	-0.802	-0.695
1.19167	-0.682	-0.784	-1		1.19167	-0.773	-0.706
1.19333	-0.682	-0.783	-1		1.19333	-0.796	-0.683
1.195	-0.682	-0.782	-1		1.195	-0.781	-0.708
1.19667	-0.682	-0.781	-1.01		1.19667	-0.779	-0.68
1.19833	-0.681	-0.78	-1.01		1.19833	-0.797	-0.701
1.2	-0.681	-0.78	-1.01		1.2	-0.768	-0.691
1.20167	-0.681	-0.779	-1.01		1.20167	-0.797	-0.683
1.20333	-0.681	-0.778	-1.01		1.20333	-0.772	-0.703
1.205	-0.68	-0.777	-1.01		1.205	-0.786	-0.675
1.20667	-0.68	-0.776	-1.01		1.20667	-0.783	-0.7
1.20833	-0.68	-0.776	-1.01		1.20833	-0.768	-0.684
1.21	-0.68	-0.775	-1.01		1.21	-0.795	-0.682
1.21167	-0.68	-0.774	-1.01		1.21167	-0.766	-0.698
1.21333	-0.679	-0.773	-1.01		1.21333	-0.789	-0.671
1.215	-0.679	-0.773	-1.01		1.215	-0.777	-0.698
1.21667	-0.679	-0.772	-1.01		1.21667	-0.77	-0.674
1.21833	-0.679	-0.771	-1.01		1.21833	-0.79	-0.689
1.22	-0.679	-0.77	-1.01		1.22	-0.761	-0.685
1.22167	-0.679	-0.77	-1.01		1.22167	-0.788	-0.671
1.22333	-0.678	-0.769	-1.01		1.22333	-0.764	-0.694
1.225	-0.678	-0.768	-1.01		1.225	-0.775	-0.665
1.22667	-0.678	-0.768	-1.01		1.22667	-0.782	-0.69
1.22833	-0.678	-0.767	-1.01		1.22833	-0.759	-0.672
1.23	-0.678	-0.766	-1.01		1.23	-0.788	-0.673
1.23167	-0.677	-0.766	-1.01		1.23167	-0.76	-0.688
1.23333	-0.677	-0.765	-1.01		1.23333	-0.778	-0.662
1.235	-0.677	-0.764	-1.01		1.235	-0.776	-0.688
1.23667	-0.677	-0.764	-1.01		1.23667	-0.76	-0.665
1.23833	-0.677	-0.763	-1.01		1.23833	-0.784	-0.674
1.24	-0.677	-0.763	-1.01		1.24	-0.755	-0.679
1.24167	-0.676	-0.762	-1.01		1.24167	-0.783	-0.659
1.24333	-0.676	-0.762	-1.01		1.24333	-0.762	-0.685
1.245	-0.676	-0.761	-1.01		1.245	-0.77	-0.657
1.24667	-0.676	-0.76	-1.01		1.24667	-0.779	-0.676
1.24833	-0.676	-0.76	-1.01		1.24833	-0.754	-0.671
1.25	-0.675	-0.759	-1.01		1.25	-0.781	-0.659
1.25167	-0.675	-0.759	-1.01		1.25167	-0.752	-0.681
1.25333	-0.675	-0.759	-1.01		1.25333	-0.771	-0.652
1.255	-0.675	-0.758	-1.01		1.255	-0.765	-0.677
1.25667	-0.674	-0.758	-1.01		1.25667	-0.752	-0.66
1.25833	-0.674	-0.757	-1.01		1.25833	-0.777	-0.659
1.26	-0.674	-0.757	-1.01		1.26	-0.747	-0.675
1.26167	-0.674	-0.757	-1.01		1.26167	-0.771	-0.648
1.26333	-0.673	-0.756	-1.01		1.26333	-0.758	-0.675
1.265	-0.673	-0.756	-1.02		1.265	-0.75	-0.649
1.26667	-0.673	-0.756	-1.02		1.26667	-0.77	-0.666
1.26833	-0.672	-0.755	-1.02		1.26833	-0.742	-0.661
1.27	-0.672	-0.755	-1.02		1.27	-0.768	-0.648
1.27167	-0.672	-0.755	-1.02		1.27167	-0.746	-0.671
1.27333	-0.672	-0.754	-1.02		1.27333	-0.756	-0.643
1.275	-0.671	-0.754	-1.02		1.275	-0.759	-0.665
1.27667	-0.671	-0.754	-1.02		1.27667	-0.741	-0.653
1.27833	-0.671	-0.754	-1.02		1.27833	-0.767	-0.647
1.28	-0.67	-0.754	-1.02		1.28	-0.737	-0.667
1.28167	-0.67	-0.754	-1.02		1.28167	-0.761	-0.638
1.28333	-0.67	-0.753	-1.02		1.28333	-0.751	-0.665
1.285	-0.669	-0.753	-1.02		1.285	-0.744	-0.644
1.28667	-0.669	-0.753	-1.02		1.28667	-0.764	-0.652
1.28833	-0.669	-0.753	-1.02		1.28833	-0.737	-0.657
1.29	-0.669	-0.753	-1.02		1.29	-0.764	-0.637
1.29167	-0.668	-0.753	-1.02		1.29167	-0.742	-0.663
1.29333	-0.668	-0.753	-1.02		1.29333	-0.747	-0.635
1.295	-0.668	-0.753	-1.02		1.295	-0.759	-0.654
1.29667	-0.667	-0.753	-1.02		1.29667	-0.734	-0.647
1.29833	-0.667	-0.753	-1.02		1.29833	-0.762	-0.636
1.3	-0.667	-0.753	-1.02		1.3	-0.735	-0.657
1.30167	-0.666	-0.753	-1.02		1.30167	-0.753	-0.629
1.30333	-0.666	-0.753	-1.02		1.30333	-0.749	-0.655
1.305	-0.666	-0.753	-1.02		1.305	-0.734	-0.637
1.30667	-0.666	-0.754	-1.02		1.30667	-0.76	-0.64
1.30833	-0.665	-0.754	-1.02		1.30833	-0.732	-0.651
1.31	-0.665	-0.754	-1.02		1.31	-0.755	-0.627
1.31167	-0.665	-0.754	-1.03		1.31167	-0.745	-0.654
1.31333	-0.665	-0.754	-1.03		1.31333	-0.736	-0.627
1.315	-0.664	-0.754	-1.03		1.315	-0.758	-0.643
1.31667	-0.664	-0.754	-1.03		1.31667	-0.728	-0.639
1.31833	-0.664	-0.754	-1.03		1.31833	-0.756	-0.626
1.32	-0.664	-0.754	-1.03		1.32	-0.731	-0.65
1.32167	-0.663	-0.755	-1.03		1.32167	-0.744	-0.621
1.32333	-0.663	-0.755	-1.03		1.32333	-0.749	-0.646
1.325	-0.663	-0.755	-1.03		1.325	-0.726	-0.63
1.32667	-0.663	-0.755	-1.03		1.32667	-0.753	-0.63
1.32833	-0.662	-0.755	-1.03		1.32833	-0.724	-0.643
1.33	-0.662	-0.755	-1.03		1.33	-0.744	-0.618
1.33167	-0.662	-0.755	-1.03		1.33167	-0.739	-0.644
1.33333	-0.662	-0.755	-1.03		1.33333	-0.726	-0.62
1.335	-0.661	-0.755	-1.03		1.335	-0.747	-0.63
1.33667	-0.661	-0.755	-1.03		1.33667	-0.719	-0.637
1.33833	-0.661	-0.755	-1.04		1.33833	-0.745	-0.615
1.34	-0.66	-0.755	-1.04		1.34	-0.727	-0.642
1.34167	-0.66	-0.755	-1.04		1.34167	-0.728	-0.613
1.34333	-0.66	-0.755	-1.04		1.34333	-0.742	-0.636
1.345	-0.66	-0.755	-1.04		1.345	-0.716	-0.623
1.34667	-0.659	-0.755	-1.04		1.34667	-0.745	-0.619
1.34833	-0.659	-0.755	-1.04		1.34833	-0.719	-0.637
1.35	-0.659	-0.755	-1.04		1.35	-0.736	-0.609
1.35167	-0.658	-0.755	-1.04		1.35167	-0.733	-0.635
1.35333	-0.658	-0.755	-1.04		1.35333	-0.719	-0.617
1.355	-0.658	-0.754	-1.04		1.355	-0.742	-0.618
1.35667	-0.657	-0.754	-1.04		1.35667	-0.713	-0.633
1.35833	-0.657	-0.754	-1.04		1.35833	-0.738	-0.607
1.36	-0.657	-0.754	-1.04		1.36	-0.723	-0.634
1.36167	-0.656	-0.754	-1.04		1.36167	-0.719	-0.609
1.36333	-0.656	-0.753	-1.04		1.36333	-0.74	-0.624
1.365	-0.656	-0.753	-1.04		1.365	-0.712	-0.619
1.36667	-0.655	-0.753	-1.04		1.36667	-0.739	-0.606
1.36833	-0.655	-0.753	-1.04		1.36833	-0.718	-0.63
1.37	-0.655	-0.753	-1.04		1.37	-0.726	-0.601
1.37167	-0.654	-0.752	-1.04		1.37167	-0.734	-0.625
1.37333	-0.654	-0.752	-1.04		1.37333	-0.711	-0.611
1.375	-0.653	-0.752	-1.04		1.375	-0.739	-0.609
1.37667	-0.653	-0.752	-1.04		1.37667	-0.709	-0.622
1.37833	-0.653	-0.751	-1.05		1.37833	-0.733	-0.598
1.38	-0.652	-0.751	-1.05		1.38	-0.72	-0.625
1.38167	-0.652	-0.751	-1.05		1.38167	-0.713	-0.601
1.38333	-0.652	-0.751	-1.05		1.38333	-0.735	-0.612
1.385	-0.651	-0.75	-1.05		1.385	-0.706	-0.614
1.38667	-0.651	-0.75	-1.05		1.38667	-0.733	-0.597
1.38833	-0.65	-0.75	-1.05		1.38833	-0.712	-0.622
1.39	-0.65	-0.75	-1.05		1.39	-0.718	-0.594
1.39167	-0.65	-0.75	-1.05		1.39167	-0.729	-0.614
1.39333	-0.649	-0.749	-1.05		1.39333	-0.704	-0.604
1.395	-0.649	-0.749	-1.04		1.395	-0.733	-0.6
1.39667	-0.649	-0.749	-1.04		1.39667	-0.704	-0.615
1.39833	-0.649	-0.749	-1.04		1.39833	-0.723	-0.589
1.4	-0.648	-0.749	-1.04		1.4	-0.718	-0.617
1.40167	-0.648	-0.748	-1.04		1.40167	-0.703	-0.594
1.40333	-0.648	-0.748	-1.04		1.40333	-0.729	-0.603
1.405	-0.647	-0.748	-1.04		1.405	-0.7	-0.609
1.40667	-0.647	-0.748	-1.04		1.40667	-0.724	-0.588
1.40833	-0.647	-0.748	-1.04		1.40833	-0.713	-0.614
1.41	-0.647	-0.747	-1.04		1.41	-0.707	-0.585
1.41167	-0.647	-0.747	-1.04		1.41167	-0.727	-0.606
1.41333	-0.646	-0.747	-1.04		1.41333	-0.7	-0.599
1.415	-0.646	-0.747	-1.04		1.415	-0.727	-0.587
1.41667	-0.646	-0.747	-1.04		1.41667	-0.706	-0.61
1.41833	-0.646	-0.746	-1.04		1.41833	-0.715	-0.581
1.42	-0.646	-0.746	-1.04		1.42	-0.717	-0.607
1.42167	-0.646	-0.746	-1.04		1.42167	-0.699	-0.589
1.42333	-0.645	-0.746	-1.04		1.42333	-0.726	-0.59
1.425	-0.645	-0.746	-1.04		1.425	-0.698	-0.605
1.42667	-0.645	-0.745	-1.03		1.42667	-0.719	-0.579
1.42833	-0.645	-0.745	-1.03		1.42833	-0.71	-0.606
1.43	-0.645	-0.745	-1.03		1.43	-0.702	-0.58
1.43167	-0.645	-0.745	-1.03		1.43167	-0.723	-0.595
1.43333	-0.645	-0.744	-1.03		1.43333	-0.693	-0.594
1.435	-0.645	-0.744	-1.03		1.435	-0.719	-0.58
1.43667	-0.645	-0.744	-1.03		1.43667	-0.697	-0.603
1.43833	-0.645	-0.743	-1.03		1.43833	-0.705	-0.575
1.44	-0.645	-0.743	-1.03		1.44	-0.713	-0.599
1.44167	-0.644	-0.743	-1.03		1.44167	-0.691	-0.585
1.44333	-0.644	-0.743	-1.03		1.44333	-0.722	-0.58
1.445	-0.644	-0.742	-1.03		1.445	-0.693	-0.6
1.44667	-0.644	-0.742	-1.02		1.44667	-0.709	-0.572
1.44833	-0.644	-0.742	-1.02		1.44833	-0.708	-0.598
1.45	-0.644	-0.741	-1.02		1.45	-0.689	-0.577
1.45167	-0.644	-0.741	-1.02		1.45167	-0.715	-0.587
1.45333	-0.644	-0.741	-1.02		1.45333	-0.687	-0.59
1.455	-0.644	-0.74	-1.02		1.455	-0.712	-0.572
1.45667	-0.644	-0.74	-1.02		1.45667	-0.695	-0.596
1.45833	-0.644	-0.74	-1.02		1.45833	-0.693	-0.568
1.46	-0.644	-0.74	-1.02		1.46	-0.711	-0.589
1.46167	-0.644	-0.739	-1.02		1.46167	-0.683	-0.582
1.46333	-0.643	-0.739	-1.02		1.46333	-0.71	-0.57
1.465	-0.643	-0.739	-1.02		1.465	-0.684	-0.593
1.46667	-0.643	-0.739	-1.01		1.46667	-0.701	-0.565
1.46833	-0.643	-0.739	-1.01		1.46833	-0.702	-0.59
1.47	-0.643	-0.738	-1.01		1.47	-0.682	-0.573
1.47167	-0.643	-0.738	-1.01		1.47167	-0.708	-0.573
1.47333	-0.642	-0.738	-1.01		1.47333	-0.678	-0.588
1.475	-0.642	-0.738	-1.01		1.475	-0.701	-0.562
1.47667	-0.642	-0.738	-1.01		1.47667	-0.69	-0.589
1.47833	-0.642	-0.738	-1.01		1.47833	-0.682	-0.565
1.48	-0.642	-0.738	-1.01		1.48	-0.702	-0.58
1.48167	-0.641	-0.738	-1.01		1.48167	-0.673	-0.575
1.48333	-0.641	-0.738	-1.01		1.48333	-0.702	-0.564
1.485	-0.641	-0.738	-1.01		1.485	-0.678	-0.586
1.48667	-0.641	-0.738	-1.01		1.48667	-0.686	-0.559
1.48833	-0.64	-0.738	-1		1.48833	-0.696	-0.583
1.49	-0.64	-0.738	-1		1.49	-0.671	-0.568
1.49167	-0.64	-0.738	-1		1.49167	-0.699	-0.565
1.49333	-0.639	-0.738	-1		1.49333	-0.674	-0.582
1.495	-0.639	-0.739	-1		1.495	-0.688	-0.555
1.49667	-0.639	-0.739	-1		1.49667	-0.689	-0.582
1.49833	-0.638	-0.739	-1		1.49833	-0.67	-0.558
1.5	-0.638	-0.739	-1		1.5	-0.696	-0.569
1.50167	-0.637	-0.739	-0.999		1.50167	-0.666	-0.573
1.50333	-0.637	-0.739	-0.998		1.50333	-0.692	-0.555
1.505	-0.637	-0.74	-0.998		1.505	-0.674	-0.581
1.50667	-0.636	-0.74	-0.997		1.50667	-0.681	-0.553
1.50833	-0.636	-0.74	-0.996		1.50833	-0.69	-0.574
1.51	-0.635	-0.74	-0.996		1.51	-0.665	-0.565
1.51167	-0.635	-0.74	-0.995		1.51167	-0.692	-0.555
1.51333	-0.634	-0.741	-0.994		1.51333	-0.669	-0.576
1.515	-0.634	-0.741	-0.994		1.515	-0.682	-0.548
1.51667	-0.634	-0.741	-0.993		1.51667	-0.684	-0.574
1.51833	-0.633	-0.741	-0.992		1.51833	-0.665	-0.554
1.52	-0.633	-0.741	-0.992		1.52	-0.692	-0.558
1.52167	-0.632	-0.742	-0.991		1.52167	-0.662	-0.571
1.52333	-0.632	-0.742	-0.991		1.52333	-0.689	-0.546
1.525	-0.631	-0.742	-0.99		1.525	-0.674	-0.573
1.52667	-0.631	-0.742	-0.989		1.52667	-0.672	-0.547
1.52833	-0.63	-0.742	-0.989		1.52833	-0.687	-0.563
1.53	-0.63	-0.743	-0.988		1.53	-0.658	-0.561
1.53167	-0.629	-0.743	-0.988		1.53167	-0.687	-0.545
1.53333	-0.629	-0.743	-0.987		1.53333	-0.665	-0.57
1.535	-0.628	-0.743	-0.987		1.535	-0.671	-0.541
1.53667	-0.628	-0.743	-0.986		1.53667	-0.682	-0.566
1.53833	-0.627	-0.744	-0.986		1.53833	-0.659	-0.552
1.54	-0.627	-0.744	-0.985		1.54	-0.687	-0.548
1.54167	-0.627	-0.744	-0.985		1.54167	-0.657	-0.566
1.54333	-0.626	-0.744	-0.985		1.54333	-0.679	-0.539
1.545	-0.626	-0.744	-0.984		1.545	-0.672	-0.566
1.54667	-0.625	-0.744	-0.984		1.54667	-0.66	-0.542
1.54833	-0.625	-0.745	-0.984		1.54833	-0.685	-0.553
1.55	-0.624	-0.745	-0.983		1.55	-0.655	-0.559
1.55167	-0.624	-0.745	-0.983		1.55167	-0.683	-0.539
1.55333	-0.624	-0.745	-0.983		1.55333	-0.664	-0.565
1.555	-0.623	-0.745	-0.983		1.555	-0.665	-0.536
1.55667	-0.623	-0.745	-0.983		1.55667	-0.679	-0.56
1.55833	-0.623	-0.745	-0.982		1.55833	-0.654	-0.548
1.56	-0.622	-0.746	-0.982		1.56	-0.683	-0.539
1.56167	-0.622	-0.746	-0.982		1.56167	-0.656	-0.56
1.56333	-0.622	-0.746	-0.982		1.56333	-0.67	-0.532
1.565	-0.622	-0.746	-0.982		1.565	-0.672	-0.56
1.56667	-0.621	-0.746	-0.982		1.56667	-0.653	-0.54
1.56833	-0.621	-0.746	-0.982		1.56833	-0.679	-0.544
1.57	-0.621	-0.746	-0.982		1.57	-0.65	-0.556
1.57167	-0.621	-0.746	-0.982		1.57167	-0.675	-0.532
1.57333	-0.62	-0.746	-0.982		1.57333	-0.661	-0.559
1.575	-0.62	-0.747	-0.982		1.575	-0.655	-0.53
1.57667	-0.62	-0.747	-0.983		1.57667	-0.675	-0.551
1.57833	-0.62	-0.747	-0.983		1.57833	-0.646	-0.542
1.58	-0.62	-0.747	-0.983		1.58	-0.671	-0.533
1.58167	-0.62	-0.747	-0.983		1.58167	-0.653	-0.554
1.58333	-0.62	-0.747	-0.983		1.58333	-0.658	-0.527
1.585	-0.619	-0.747	-0.983		1.585	-0.668	-0.551
1.58667	-0.619	-0.747	-0.984		1.58667	-0.645	-0.537
1.58833	-0.619	-0.747	-0.984		1.58833	-0.672	-0.536
1.59	-0.619	-0.747	-0.984		1.59	-0.646	-0.548
1.59167	-0.619	-0.747	-0.985		1.59167	-0.665	-0.525
1.59333	-0.619	-0.747	-0.985		1.59333	-0.657	-0.552
1.595	-0.619	-0.747	-0.985		1.595	-0.65	-0.528
1.59667	-0.619	-0.747	-0.985		1.59667	-0.671	-0.539
1.59833	-0.619	-0.747	-0.986		1.59833	-0.642	-0.54
1.6	-0.619	-0.747	-0.986		1.6	-0.668	-0.526
1.60167	-0.619	-0.747	-0.986		1.60167	-0.652	-0.55
1.60333	-0.618	-0.747	-0.987		1.60333	-0.653	-0.522
1.605	-0.618	-0.747	-0.987		1.605	-0.667	-0.543
1.60667	-0.618	-0.747	-0.987		1.60667	-0.641	-0.531
1.60833	-0.618	-0.747	-0.988		1.60833	-0.67	-0.529
1.61	-0.618	-0.747	-0.988		1.61	-0.644	-0.544
1.61167	-0.618	-0.747	-0.988		1.61167	-0.656	-0.518
1.61333	-0.618	-0.747	-0.989		1.61333	-0.659	-0.545
1.615	-0.618	-0.747	-0.989		1.615	-0.642	-0.521
1.61667	-0.618	-0.747	-0.989		1.61667	-0.667	-0.535
1.61833	-0.618	-0.747	-0.99		1.61833	-0.638	-0.537
1.62	-0.618	-0.747	-0.99		1.62	-0.662	-0.52
1.62167	-0.618	-0.747	-0.99		1.62167	-0.65	-0.545
1.62333	-0.618	-0.747	-0.99		1.62333	-0.644	-0.516
1.625	-0.618	-0.747	-0.991		1.625	-0.662	-0.538
1.62667	-0.618	-0.747	-0.991		1.62667	-0.635	-0.531
1.62833	-0.618	-0.747	-0.991		1.62833	-0.663	-0.52
1.63	-0.618	-0.747	-0.992		1.63	-0.639	-0.541
1.63167	-0.618	-0.747	-0.992		1.63167	-0.65	-0.513
1.63333	-0.617	-0.746	-0.992		1.63333	-0.659	-0.539
1.635	-0.617	-0.746	-0.992		1.635	-0.635	-0.52
1.63667	-0.617	-0.746	-0.992		1.63667	-0.662	-0.524
1.63833	-0.617	-0.746	-0.993		1.63833	-0.635	-0.535
1.64	-0.617	-0.746	-0.993		1.64	-0.657	-0.512
1.64167	-0.617	-0.746	-0.993		1.64167	-0.647	-0.539
1.64333	-0.617	-0.746	-0.993		1.64333	-0.639	-0.512
1.645	-0.617	-0.746	-0.994		1.645	-0.658	-0.528
1.64667	-0.617	-0.746	-0.994		1.64667	-0.63	-0.528
1.64833	-0.617	-0.746	-0.994		1.64833	-0.657	-0.512
1.65	-0.617	-0.746	-0.994		1.65	-0.636	-0.537
1.65167	-0.617	-0.746	-0.994		1.65167	-0.642	-0.509
1.65333	-0.617	-0.746	-0.995		1.65333	-0.654	-0.533
1.655	-0.617	-0.746	-0.995		1.655	-0.629	-0.519
1.65667	-0.617	-0.745	-0.995		1.65667	-0.656	-0.514
1.65833	-0.617	-0.745	-0.995		1.65833	-0.63	-0.533
1.66	-0.617	-0.745	-0.995		1.66	-0.646	-0.506
1.66167	-0.617	-0.745	-0.996		1.66167	-0.641	-0.533
1.66333	-0.617	-0.745	-0.996		1.66333	-0.629	-0.51
1.665	-0.617	-0.745	-0.996		1.665	-0.652	-0.52
1.66667	-0.617	-0.745	-0.996		1.66667	-0.625	-0.527
1.66833	-0.616	-0.745	-0.996		1.66833	-0.648	-0.505
1.67	-0.616	-0.745	-0.996		1.67	-0.635	-0.532
1.67167	-0.616	-0.745	-0.997		1.67167	-0.631	-0.506
1.67333	-0.616	-0.745	-0.997		1.67333	-0.65	-0.524
1.675	-0.616	-0.745	-0.997		1.675	-0.623	-0.518
1.67667	-0.616	-0.745	-0.997		1.67667	-0.651	-0.506
1.67833	-0.616	-0.744	-0.997		1.67833	-0.628	-0.529
1.68	-0.616	-0.744	-0.997		1.68	-0.635	-0.502
1.68167	-0.616	-0.744	-0.997		1.68167	-0.643	-0.528
1.68333	-0.616	-0.744	-0.997		1.68333	-0.622	-0.505
1.685	-0.616	-0.744	-0.997		1.685	-0.649	-0.512
1.68667	-0.616	-0.744	-0.997		1.68667	-0.622	-0.523
1.68833	-0.616	-0.744	-0.997		1.68833	-0.643	-0.499
1.69	-0.616	-0.744	-0.997		1.69	-0.635	-0.526
1.69167	-0.616	-0.743	-0.997		1.69167	-0.624	-0.498
1.69333	-0.616	-0.743	-0.997		1.69333	-0.647	-0.516
1.695	-0.616	-0.743	-0.997		1.695	-0.618	-0.516
1.69667	-0.616	-0.743	-0.997		1.69667	-0.646	-0.499
1.69833	-0.616	-0.742	-0.997		1.69833	-0.623	-0.524
1.7	-0.616	-0.742	-0.997		1.7	-0.631	-0.494
1.70167	-0.616	-0.742	-0.997		1.70167	-0.643	-0.521
1.70333	-0.615	-0.742	-0.997		1.70333	-0.617	-0.502
1.705	-0.615	-0.741	-0.997		1.705	-0.646	-0.506
1.70667	-0.615	-0.741	-0.997		1.70667	-0.619	-0.519
1.70833	-0.615	-0.741	-0.997		1.70833	-0.637	-0.494
1.71	-0.615	-0.741	-0.996		1.71	-0.635	-0.521
1.71167	-0.615	-0.74	-0.996		1.71167	-0.619	-0.496
1.71333	-0.615	-0.74	-0.996		1.71333	-0.645	-0.512
1.715	-0.615	-0.74	-0.996		1.715	-0.616	-0.51
1.71667	-0.615	-0.739	-0.996		1.71667	-0.639	-0.494
1.71833	-0.615	-0.739	-0.996		1.71833	-0.628	-0.52
1.72	-0.615	-0.739	-0.995		1.72	-0.624	-0.492
1.72167	-0.615	-0.739	-0.995		1.72167	-0.641	-0.515
1.72333	-0.615	-0.738	-0.995		1.72333	-0.614	-0.501
1.725	-0.615	-0.738	-0.995		1.725	-0.642	-0.498
1.72667	-0.615	-0.738	-0.995		1.72667	-0.619	-0.516
1.72833	-0.614	-0.737	-0.994		1.72833	-0.627	-0.49
1.73	-0.614	-0.737	-0.994		1.73	-0.633	-0.518
1.73167	-0.614	-0.737	-0.994		1.73167	-0.614	-0.498
1.73333	-0.614	-0.737	-0.994		1.73333	-0.639	-0.501
1.735	-0.614	-0.736	-0.994		1.735	-0.611	-0.512
1.73667	-0.614	-0.736	-0.994		1.73667	-0.632	-0.489
1.73833	-0.614	-0.736	-0.994		1.73833	-0.624	-0.515
1.74	-0.614	-0.736	-0.994		1.74	-0.614	-0.487
1.74167	-0.614	-0.736	-0.993		1.74167	-0.636	-0.51
1.74333	-0.614	-0.735	-0.993		1.74333	-0.607	-0.5
1.745	-0.614	-0.735	-0.993		1.745	-0.634	-0.491
1.74667	-0.613	-0.735	-0.993		1.74667	-0.614	-0.512
1.74833	-0.613	-0.735	-0.993		1.74833	-0.619	-0.485
1.75	-0.613	-0.735	-0.993		1.75	-0.632	-0.509
1.75167	-0.613	-0.735	-0.993		1.75167	-0.607	-0.495
1.75333	-0.613	-0.734	-0.994		1.75333	-0.635	-0.491
1.755	-0.613	-0.734	-0.994		1.755	-0.611	-0.507
1.75667	-0.613	-0.734	-0.994		1.75667	-0.625	-0.482
1.75833	-0.613	-0.734	-0.994		1.75833	-0.625	-0.509
1.76	-0.613	-0.734	-0.994		1.76	-0.608	-0.486
1.76167	-0.612	-0.733	-0.994		1.76167	-0.634	-0.496
1.76333	-0.612	-0.733	-0.994		1.76333	-0.605	-0.503
1.765	-0.612	-0.733	-0.994		1.765	-0.631	-0.482
1.76667	-0.612	-0.733	-0.995		1.76667	-0.611	-0.508
1.76833	-0.612	-0.732	-0.995		1.76833	-0.613	-0.481
1.77	-0.612	-0.732	-0.995		1.77	-0.63	-0.502
1.77167	-0.612	-0.732	-0.995		1.77167	-0.603	-0.491
1.77333	-0.611	-0.731	-0.995		1.77333	-0.631	-0.488
1.775	-0.611	-0.731	-0.995		1.775	-0.608	-0.503
1.77667	-0.611	-0.731	-0.996		1.77667	-0.618	-0.478
1.77833	-0.611	-0.73	-0.996		1.77833	-0.624	-0.505
1.78	-0.611	-0.73	-0.996		1.78	-0.604	-0.483
1.78167	-0.611	-0.729	-0.996		1.78167	-0.63	-0.492
1.78333	-0.611	-0.729	-0.996		1.78333	-0.603	-0.496
1.785	-0.61	-0.728	-0.997		1.785	-0.625	-0.478
1.78667	-0.61	-0.728	-0.997		1.78667	-0.616	-0.504
1.78833	-0.61	-0.727	-0.997		1.78833	-0.607	-0.477
1.79	-0.61	-0.726	-0.997		1.79	-0.628	-0.495
1.79167	-0.61	-0.726	-0.997		1.79167	-0.599	-0.488
1.79333	-0.61	-0.725	-0.997		1.79333	-0.627	-0.482
1.795	-0.609	-0.724	-0.998		1.795	-0.606	-0.501
1.79667	-0.609	-0.724	-0.998		1.79667	-0.612	-0.474
1.79833	-0.609	-0.723	-0.998		1.79833	-0.621	-0.501
1.8	-0.609	-0.722	-0.998		1.8	-0.6	-0.481
1.80167	-0.609	-0.721	-0.998		1.80167	-0.626	-0.485
1.80333	-0.609	-0.72	-0.999		1.80333	-0.598	-0.498
1.805	-0.608	-0.719	-0.999		1.805	-0.618	-0.475
1.80667	-0.608	-0.719	-0.999		1.80667	-0.613	-0.502
1.80833	-0.608	-0.718	-0.999		1.80833	-0.598	-0.475
1.81	-0.608	-0.717	-1		1.81	-0.624	-0.491
1.81167	-0.608	-0.716	-1		1.81167	-0.594	-0.49
1.81333	-0.608	-0.715	-1		1.81333	-0.619	-0.474
1.815	-0.607	-0.715	-1		1.815	-0.604	-0.499
1.81667	-0.607	-0.714	-1		1.81667	-0.605	-0.471
1.81833	-0.607	-0.713	-1		1.81833	-0.617	-0.496
1.82	-0.607	-0.712	-1		1.82	-0.593	-0.482
1.82167	-0.607	-0.711	-1		1.82167	-0.622	-0.478
1.82333	-0.607	-0.711	-1		1.82333	-0.599	-0.496
1.825	-0.606	-0.71	-1		1.825	-0.611	-0.469
1.82667	-0.606	-0.709	-1		1.82667	-0.613	-0.497
1.82833	-0.606	-0.709	-1		1.82833	-0.595	-0.473
1.83	-0.606	-0.708	-1		1.83	-0.622	-0.484
1.83167	-0.606	-0.708	-1.01		1.83167	-0.593	-0.489
1.83333	-0.606	-0.707	-1.01		1.83333	-0.618	-0.469
1.835	-0.606	-0.707	-1.01		1.835	-0.604	-0.495
1.83667	-0.606	-0.706	-1.01		1.83667	-0.6	-0.469
1.83833	-0.605	-0.706	-1.01		1.83833	-0.62	-0.488
1.84	-0.605	-0.705	-1.01		1.84	-0.592	-0.481
1.84167	-0.605	-0.705	-1.01		1.84167	-0.619	-0.472
1.84333	-0.605	-0.705	-1.01		1.84333	-0.598	-0.492
1.845	-0.605	-0.704	-1.01		1.845	-0.602	-0.465
1.84667	-0.605	-0.704	-1.01		1.84667	-0.615	-0.491
1.84833	-0.605	-0.704	-1.01		1.84833	-0.589	-0.47
1.85	-0.605	-0.704	-1.01		1.85	-0.617	-0.476
1.85167	-0.605	-0.704	-1.02		1.85167	-0.59	-0.488
1.85333	-0.604	-0.704	-1.02		1.85333	-0.611	-0.462
1.855	-0.604	-0.703	-1.02		1.855	-0.602	-0.491
1.85667	-0.604	-0.703	-1.02		1.85667	-0.591	-0.467
1.85833	-0.604	-0.703	-1.02		1.85833	-0.616	-0.481
1.86	-0.604	-0.703	-1.02		1.86	-0.587	-0.481
1.86167	-0.604	-0.703	-1.02		1.86167	-0.614	-0.464
1.86333	-0.604	-0.703	-1.02		1.86333	-0.595	-0.49
1.865	-0.604	-0.703	-1.02		1.865	-0.596	-0.463
1.86667	-0.604	-0.703	-1.03		1.86667	-0.61	-0.487
1.86833	-0.603	-0.703	-1.03		1.86833	-0.583	-0.47
1.87	-0.603	-0.704	-1.03		1.87	-0.612	-0.471
1.87167	-0.603	-0.704	-1.03		1.87167	-0.585	-0.485
1.87333	-0.603	-0.704	-1.03		1.87333	-0.602	-0.459
1.875	-0.603	-0.704	-1.03		1.875	-0.602	-0.487
1.87667	-0.603	-0.704	-1.03		1.87667	-0.584	-0.463
1.87833	-0.603	-0.704	-1.03		1.87833	-0.612	-0.478
1.88	-0.602	-0.704	-1.03		1.88	-0.582	-0.476
1.88167	-0.602	-0.704	-1.04		1.88167	-0.604	-0.462
1.88333	-0.602	-0.704	-1.04		1.88333	-0.596	-0.486
1.885	-0.602	-0.704	-1.04		1.885	-0.587	-0.458
1.88667	-0.602	-0.704	-1.04		1.88667	-0.607	-0.481
1.88833	-0.602	-0.704	-1.04		1.88833	-0.58	-0.468
1.89	-0.602	-0.704	-1.04		1.89	-0.608	-0.467
1.89167	-0.601	-0.704	-1.04		1.89167	-0.586	-0.483
1.89333	-0.601	-0.704	-1.04		1.89333	-0.593	-0.456
1.895	-0.601	-0.704	-1.04		1.895	-0.602	-0.483
1.89667	-0.601	-0.704	-1.04		1.89667	-0.58	-0.462
1.89833	-0.601	-0.704	-1.04		1.89833	-0.608	-0.468
1.9	-0.601	-0.704	-1.04		1.9	-0.581	-0.478
1.90167	-0.601	-0.704	-1.04		1.90167	-0.599	-0.457
1.90333	-0.6	-0.704	-1.04		1.90333	-0.593	-0.484
1.905	-0.6	-0.704	-1.04		1.905	-0.583	-0.456
1.90667	-0.6	-0.704	-1.05		1.90667	-0.605	-0.475
1.90833	-0.6	-0.705	-1.05		1.90833	-0.576	-0.472
1.91	-0.6	-0.705	-1.05		1.91	-0.602	-0.457
1.91167	-0.6	-0.705	-1.05		1.91167	-0.585	-0.481
1.91333	-0.6	-0.705	-1.05		1.91333	-0.585	-0.453
1.915	-0.6	-0.705	-1.04		1.915	-0.601	-0.478
1.91667	-0.6	-0.705	-1.04		1.91667	-0.574	-0.46
1.91833	-0.599	-0.705	-1.04		1.91833	-0.602	-0.465
1.92	-0.599	-0.705	-1.04		1.92	-0.578	-0.476
1.92167	-0.599	-0.705	-1.04		1.92167	-0.594	-0.452
1.92333	-0.599	-0.705	-1.04		1.92333	-0.591	-0.479
1.925	-0.599	-0.705	-1.04		1.925	-0.576	-0.454
1.92667	-0.599	-0.705	-1.04		1.92667	-0.603	-0.467
1.92833	-0.599	-0.705	-1.04		1.92833	-0.573	-0.471
1.93	-0.599	-0.706	-1.04		1.93	-0.596	-0.451
1.93167	-0.599	-0.706	-1.04		1.93167	-0.583	-0.477
1.93333	-0.599	-0.706	-1.04		1.93333	-0.579	-0.451
1.935	-0.599	-0.706	-1.04		1.935	-0.598	-0.471
1.93667	-0.599	-0.706	-1.04		1.93667	-0.571	-0.462
1.93833	-0.598	-0.707	-1.03		1.93833	-0.598	-0.456
1.94	-0.598	-0.707	-1.03		1.94	-0.574	-0.474
1.94167	-0.598	-0.707	-1.03		1.94167	-0.587	-0.447
1.94333	-0.598	-0.707	-1.03		1.94333	-0.592	-0.475
1.945	-0.598	-0.708	-1.03		1.945	-0.572	-0.452
1.94667	-0.598	-0.708	-1.03		1.94667	-0.599	-0.459
1.94833	-0.598	-0.708	-1.03		1.94833	-0.57	-0.468
1.95	-0.598	-0.709	-1.02		1.95	-0.589	-0.446
1.95167	-0.598	-0.709	-1.02		1.95167	-0.585	-0.473
1.95333	-0.597	-0.71	-1.02		1.95333	-0.57	-0.445
1.955	-0.597	-0.71	-1.02		1.955	-0.596	-0.466
1.95667	-0.597	-0.71	-1.02		1.95667	-0.567	-0.459
1.95833	-0.597	-0.711	-1.02		1.95833	-0.595	-0.447
1.96	-0.597	-0.711	-1.02		1.96	-0.574	-0.471
1.96167	-0.596	-0.712	-1.01		1.96167	-0.576	-0.443
1.96333	-0.596	-0.712	-1.01		1.96333	-0.591	-0.47
1.965	-0.596	-0.713	-1.01		1.965	-0.564	-0.452
1.96667	-0.596	-0.713	-1.01		1.96667	-0.593	-0.452
1.96833	-0.595	-0.713	-1.01		1.96833	-0.566	-0.469
1.97	-0.595	-0.714	-1.01		1.97	-0.582	-0.442
1.97167	-0.595	-0.714	-1		1.97167	-0.583	-0.471
1.97333	-0.594	-0.715	-1		1.97333	-0.563	-0.443
1.975	-0.594	-0.715	-1		1.975	-0.592	-0.462
1.97667	-0.594	-0.715	-0.999		1.97667	-0.562	-0.458
1.97833	-0.593	-0.716	-0.997		1.97833	-0.588	-0.444
1.98	-0.593	-0.716	-0.996		1.98	-0.573	-0.469
1.98167	-0.593	-0.716	-0.995		1.98167	-0.57	-0.441
1.98333	-0.592	-0.717	-0.993		1.98333	-0.589	-0.466
1.985	-0.592	-0.717	-0.992		1.985	-0.56	-0.45
1.98667	-0.591	-0.717	-0.99		1.98667	-0.588	-0.45
1.98833	-0.591	-0.718	-0.989		1.98833	-0.565	-0.466
1.99	-0.59	-0.718	-0.988		1.99	-0.576	-0.439
1.99167	-0.59	-0.718	-0.987		1.99167	-0.58	-0.467
1.99333	-0.589	-0.718	-0.985		1.99333	-0.56	-0.444
1.995	-0.589	-0.718	-0.984		1.995	-0.587	-0.454
1.99667	-0.588	-0.719	-0.983		1.99667	-0.561	-0.459
1.99833	-0.588	-0.719	-0.982		1.99833	-0.581	-0.439
2	-0.587	-0.719	-0.981		2	-0.572	-0.465
2.00167	-0.587	-0.719	-0.98		2.00167	-0.565	-0.439
2.00333	-0.586	-0.719	-0.979		2.00333	-0.587	-0.46
2.005	-0.586	-0.719	-0.979		2.005	-0.559	-0.45
2.00667	-0.585	-0.719	-0.978		2.00667	-0.586	-0.442
2.00833	-0.585	-0.719	-0.977		2.00833	-0.566	-0.463
2.01	-0.584	-0.719	-0.976		2.01	-0.569	-0.434
2.01167	-0.583	-0.719	-0.976		2.01167	-0.583	-0.46
2.01333	-0.583	-0.719	-0.975		2.01333	-0.555	-0.444
2.015	-0.582	-0.719	-0.974		2.015	-0.584	-0.443
2.01667	-0.582	-0.719	-0.974		2.01667	-0.556	-0.459
2.01833	-0.581	-0.719	-0.974		2.01833	-0.577	-0.434
2.02	-0.58	-0.719	-0.973		2.02	-0.571	-0.462
2.02167	-0.58	-0.719	-0.973		2.02167	-0.556	-0.436
2.02333	-0.579	-0.719	-0.972		2.02333	-0.582	-0.453
2.025	-0.579	-0.719	-0.972		2.025	-0.554	-0.449
2.02667	-0.578	-0.719	-0.972		2.02667	-0.577	-0.436
2.02833	-0.578	-0.718	-0.972		2.02833	-0.563	-0.46
2.03	-0.577	-0.718	-0.972		2.03	-0.56	-0.432
2.03167	-0.577	-0.718	-0.972		2.03167	-0.579	-0.456
2.03333	-0.576	-0.718	-0.971		2.03333	-0.552	-0.444
2.035	-0.576	-0.719	-0.971		2.035	-0.581	-0.437
2.03667	-0.575	-0.719	-0.971		2.03667	-0.56	-0.458
2.03833	-0.575	-0.719	-0.972		2.03833	-0.567	-0.43
2.04	-0.574	-0.719	-0.972		2.04	-0.574	-0.457
2.04167	-0.574	-0.719	-0.972		2.04167	-0.553	-0.436
2.04333	-0.573	-0.719	-0.972		2.04333	-0.581	-0.445
2.045	-0.573	-0.719	-0.972		2.045	-0.552	-0.449
2.04667	-0.573	-0.719	-0.972		2.04667	-0.573	-0.432
2.04833	-0.573	-0.719	-0.972		2.04833	-0.566	-0.457
2.05	-0.572	-0.719	-0.972		2.05	-0.554	-0.43
2.05167	-0.572	-0.72	-0.973		2.05167	-0.578	-0.451
2.05333	-0.572	-0.72	-0.973		2.05333	-0.549	-0.442
2.055	-0.572	-0.72	-0.973		2.055	-0.577	-0.434
2.05667	-0.571	-0.72	-0.973		2.05667	-0.555	-0.455
2.05833	-0.571	-0.72	-0.973		2.05833	-0.56	-0.428
2.06	-0.571	-0.721	-0.974		2.06	-0.573	-0.454
2.06167	-0.571	-0.721	-0.974		2.06167	-0.549	-0.434
2.06333	-0.571	-0.721	-0.974		2.06333	-0.578	-0.44
2.065	-0.571	-0.721	-0.974		2.065	-0.551	-0.451
2.06667	-0.571	-0.722	-0.974		2.06667	-0.567	-0.428
2.06833	-0.571	-0.722	-0.974		2.06833	-0.566	-0.454
2.07	-0.571	-0.722	-0.975		2.07	-0.551	-0.428
2.07167	-0.571	-0.722	-0.975		2.07167	-0.578	-0.446
2.07333	-0.571	-0.722	-0.975		2.07333	-0.548	-0.441
2.075	-0.571	-0.723	-0.975		2.075	-0.574	-0.429
2.07667	-0.571	-0.723	-0.975		2.07667	-0.555	-0.453
2.07833	-0.572	-0.723	-0.975		2.07833	-0.557	-0.425
2.08	-0.572	-0.723	-0.975		2.08	-0.573	-0.451
2.08167	-0.572	-0.723	-0.975		2.08167	-0.546	-0.433
2.08333	-0.572	-0.723	-0.975		2.08333	-0.574	-0.434
2.085	-0.572	-0.723	-0.975		2.085	-0.55	-0.449
2.08667	-0.573	-0.723	-0.975		2.08667	-0.559	-0.423
2.08833	-0.573	-0.724	-0.975		2.08833	-0.569	-0.45
2.09	-0.573	-0.724	-0.975		2.09	-0.545	-0.427
2.09167	-0.573	-0.723	-0.975		2.09167	-0.574	-0.44
2.09333	-0.574	-0.723	-0.975		2.09333	-0.546	-0.442
2.095	-0.574	-0.723	-0.975		2.095	-0.57	-0.424
2.09667	-0.574	-0.723	-0.975		2.09667	-0.553	-0.45
2.09833	-0.574	-0.723	-0.975		2.09833	-0.548	-0.423
2.1	-0.575	-0.723	-0.975		2.1	-0.569	-0.443
2.10167	-0.575	-0.723	-0.975		2.10167	-0.541	-0.438
2.10333	-0.575	-0.723	-0.975		2.10333	-0.568	-0.425
2.105	-0.575	-0.722	-0.976		2.105	-0.548	-0.448
2.10667	-0.576	-0.722	-0.976		2.10667	-0.552	-0.42
2.10833	-0.576	-0.722	-0.976		2.10833	-0.565	-0.445
2.11	-0.576	-0.721	-0.977		2.11	-0.542	-0.425
2.11167	-0.576	-0.721	-0.977		2.11167	-0.57	-0.433
2.11333	-0.576	-0.721	-0.978		2.11333	-0.542	-0.441
2.115	-0.577	-0.72	-0.978		2.115	-0.56	-0.419
2.11667	-0.577	-0.72	-0.979		2.11667	-0.556	-0.446
2.11833	-0.577	-0.719	-0.979		2.11833	-0.541	-0.42
2.12	-0.577	-0.719	-0.98		2.12	-0.567	-0.437
2.12167	-0.577	-0.718	-0.981		2.12167	-0.538	-0.432
2.12333	-0.577	-0.718	-0.982		2.12333	-0.562	-0.424
2.125	-0.577	-0.717	-0.983		2.125	-0.547	-0.445
2.12667	-0.577	-0.717	-0.983		2.12667	-0.547	-0.418
2.12833	-0.577	-0.716	-0.984		2.12833	-0.562	-0.442
2.13	-0.577	-0.715	-0.986		2.13	-0.536	-0.426
2.13167	-0.577	-0.715	-0.987		2.13167	-0.565	-0.429
2.13333	-0.577	-0.714	-0.988		2.13333	-0.542	-0.441
2.135	-0.577	-0.714	-0.989		2.135	-0.552	-0.416
2.13667	-0.577	-0.713	-0.99		2.13667	-0.556	-0.443
2.13833	-0.577	-0.712	-0.991		2.13833	-0.539	-0.419
2.14	-0.577	-0.712	-0.993		2.14	-0.566	-0.433
2.14167	-0.577	-0.711	-0.994		2.14167	-0.536	-0.433
2.14333	-0.577	-0.711	-0.996		2.14333	-0.559	-0.416
2.145	-0.577	-0.71	-0.997		2.145	-0.55	-0.441
2.14667	-0.576	-0.709	-0.998		2.14667	-0.54	-0.414
2.14833	-0.576	-0.709	-1		2.14833	-0.564	-0.437
2.15	-0.576	-0.708	-1		2.15	-0.535	-0.424
2.15167	-0.576	-0.707	-1		2.15167	-0.562	-0.419
2.15333	-0.576	-0.707	-1		2.15333	-0.541	-0.439
2.155	-0.575	-0.706	-1.01		2.155	-0.548	-0.411
2.15667	-0.575	-0.706	-1.01		2.15667	-0.559	-0.439
2.15833	-0.575	-0.705	-1.01		2.15833	-0.534	-0.417
2.16	-0.574	-0.705	-1.01		2.16	-0.562	-0.428
2.16167	-0.574	-0.704	-1.01		2.16167	-0.535	-0.432
2.16333	-0.574	-0.704	-1.01		2.16333	-0.554	-0.412
2.165	-0.573	-0.703	-1.01		2.165	-0.548	-0.439
2.16667	-0.573	-0.703	-1.02		2.16667	-0.535	-0.412
2.16833	-0.573	-0.702	-1.02		2.16833	-0.559	-0.433
2.17	-0.572	-0.702	-1.02		2.17	-0.53	-0.424
2.17167	-0.572	-0.701	-1.02		2.17167	-0.557	-0.416
2.17333	-0.572	-0.701	-1.02		2.17333	-0.538	-0.437
2.175	-0.571	-0.701	-1.02		2.175	-0.541	-0.41
2.17667	-0.571	-0.7	-1.02		2.17667	-0.555	-0.435
2.17833	-0.571	-0.7	-1.02		2.17833	-0.529	-0.417
2.18	-0.57	-0.7	-1.03		2.18	-0.558	-0.421
2.18167	-0.57	-0.699	-1.03		2.18167	-0.533	-0.431
2.18333	-0.57	-0.699	-1.03		2.18333	-0.545	-0.407
2.185	-0.569	-0.699	-1.03		2.185	-0.55	-0.436
2.18667	-0.569	-0.699	-1.03		2.18667	-0.529	-0.41
2.18833	-0.569	-0.699	-1.03		2.18833	-0.558	-0.423
2.19	-0.568	-0.698	-1.03		2.19	-0.527	-0.425
2.19167	-0.568	-0.698	-1.03		2.19167	-0.553	-0.409
2.19333	-0.568	-0.698	-1.03		2.19333	-0.54	-0.434
2.195	-0.567	-0.698	-1.03		2.195	-0.535	-0.405
2.19667	-0.567	-0.698	-1.03		2.19667	-0.554	-0.429
2.19833	-0.567	-0.698	-1.04		2.19833	-0.527	-0.416
2.2	-0.566	-0.698	-1.04		2.2	-0.556	-0.414
2.20167	-0.566	-0.697	-1.04		2.20167	-0.533	-0.43
2.20333	-0.566	-0.697	-1.04		2.20333	-0.541	-0.404
2.205	-0.566	-0.697	-1.04		2.205	-0.551	-0.432
2.20667	-0.565	-0.697	-1.04		2.20667	-0.526	-0.409
2.20833	-0.565	-0.697	-1.04		2.20833	-0.555	-0.417
2.21	-0.565	-0.697	-1.04		2.21	-0.528	-0.427
2.21167	-0.565	-0.697	-1.04		2.21167	-0.546	-0.405
2.21333	-0.564	-0.697	-1.04		2.21333	-0.541	-0.431
2.215	-0.564	-0.697	-1.04		2.215	-0.529	-0.404
2.21667	-0.564	-0.697	-1.04		2.21667	-0.554	-0.422
2.21833	-0.564	-0.697	-1.04		2.21833	-0.526	-0.419
2.22	-0.564	-0.697	-1.04		2.22	-0.552	-0.405
2.22167	-0.563	-0.697	-1.05		2.22167	-0.533	-0.43
2.22333	-0.563	-0.697	-1.05		2.22333	-0.537	-0.401
2.225	-0.563	-0.697	-1.05		2.225	-0.55	-0.426
2.22667	-0.563	-0.697	-1.05		2.22667	-0.524	-0.41
2.22833	-0.563	-0.697	-1.05		2.22833	-0.552	-0.411
2.23	-0.563	-0.697	-1.05		2.23	-0.527	-0.425
2.23167	-0.563	-0.697	-1.05		2.23167	-0.539	-0.403
2.23333	-0.563	-0.697	-1.05		2.23333	-0.542	-0.429
2.235	-0.562	-0.697	-1.05		2.235	-0.524	-0.404
2.23667	-0.562	-0.697	-1.05		2.23667	-0.55	-0.419
2.23833	-0.562	-0.697	-1.05		2.23833	-0.521	-0.419
2.24	-0.562	-0.697	-1.05		2.24	-0.545	-0.404
2.24167	-0.562	-0.697	-1.05		2.24167	-0.533	-0.426
2.24333	-0.562	-0.697	-1.05		2.24333	-0.526	-0.399
2.245	-0.562	-0.697	-1.05		2.245	-0.548	-0.422
2.24667	-0.562	-0.697	-1.05		2.24667	-0.519	-0.41
2.24833	-0.562	-0.697	-1.05		2.24833	-0.547	-0.407
2.25	-0.562	-0.697	-1.05		2.25	-0.521	-0.422
2.25167	-0.562	-0.697	-1.05		2.25167	-0.535	-0.398
2.25333	-0.562	-0.697	-1.05		2.25333	-0.541	-0.426
2.255	-0.562	-0.697	-1.05		2.255	-0.52	-0.4
2.25667	-0.562	-0.697	-1.05		2.25667	-0.549	-0.415
2.25833	-0.562	-0.697	-1.05		2.25833	-0.52	-0.416
2.26	-0.562	-0.697	-1.05		2.26	-0.542	-0.399
2.26167	-0.562	-0.697	-1.05		2.26167	-0.535	-0.425
2.26333	-0.562	-0.696	-1.05		2.26333	-0.521	-0.396
2.265	-0.562	-0.696	-1.05		2.265	-0.546	-0.42
2.26667	-0.562	-0.696	-1.05		2.26667	-0.517	-0.407
2.26833	-0.562	-0.696	-1.05		2.26833	-0.543	-0.402
2.27	-0.562	-0.696	-1.05		2.27	-0.528	-0.422
2.27167	-0.562	-0.696	-1.05		2.27167	-0.526	-0.394
2.27333	-0.562	-0.696	-1.05		2.27333	-0.542	-0.42
2.275	-0.562	-0.696	-1.05		2.275	-0.516	-0.4
2.27667	-0.562	-0.695	-1.04		2.27667	-0.545	-0.407
2.27833	-0.562	-0.695	-1.04		2.27833	-0.518	-0.417
2.28	-0.562	-0.695	-1.04		2.28	-0.532	-0.394
2.28167	-0.562	-0.695	-1.04		2.28167	-0.535	-0.421
2.28333	-0.562	-0.695	-1.04		2.28333	-0.518	-0.396
2.285	-0.562	-0.694	-1.04		2.285	-0.544	-0.413
2.28667	-0.562	-0.694	-1.04		2.28667	-0.515	-0.41
2.28833	-0.562	-0.694	-1.04		2.28833	-0.54	-0.398
2.29	-0.562	-0.694	-1.04		2.29	-0.528	-0.42
2.29167	-0.562	-0.694	-1.04		2.29167	-0.522	-0.392
2.29333	-0.562	-0.693	-1.04		2.29333	-0.542	-0.419
2.295	-0.562	-0.693	-1.04		2.295	-0.513	-0.399
2.29667	-0.562	-0.693	-1.04		2.29667	-0.542	-0.402
2.29833	-0.561	-0.693	-1.04		2.29833	-0.518	-0.416
2.3	-0.561	-0.693	-1.04		2.3	-0.528	-0.391
2.30167	-0.561	-0.692	-1.03		2.30167	-0.538	-0.419
2.30333	-0.561	-0.692	-1.03		2.30333	-0.513	-0.397
2.305	-0.561	-0.692	-1.03		2.305	-0.541	-0.406
2.30667	-0.561	-0.692	-1.03		2.30667	-0.513	-0.413
2.30833	-0.561	-0.692	-1.03		2.30833	-0.531	-0.392
2.31	-0.561	-0.692	-1.03		2.31	-0.527	-0.419
2.31167	-0.56	-0.692	-1.03		2.31167	-0.515	-0.391
2.31333	-0.56	-0.691	-1.03		2.31333	-0.539	-0.411
2.315	-0.56	-0.691	-1.03		2.315	-0.51	-0.404
2.31667	-0.56	-0.691	-1.03		2.31667	-0.538	-0.397
2.31833	-0.56	-0.691	-1.03		2.31833	-0.517	-0.415
2.32	-0.559	-0.691	-1.03		2.32	-0.523	-0.389
2.32167	-0.559	-0.691	-1.03		2.32167	-0.535	-0.415
2.32333	-0.559	-0.691	-1.03		2.32333	-0.509	-0.396
2.325	-0.559	-0.691	-1.03		2.325	-0.537	-0.402
2.32667	-0.558	-0.691	-1.03		2.32667	-0.511	-0.408
2.32833	-0.558	-0.691	-1.03		2.32833	-0.524	-0.389
2.33	-0.558	-0.691	-1.03		2.33	-0.529	-0.415
2.33167	-0.557	-0.691	-1.03		2.33167	-0.509	-0.387
2.33333	-0.557	-0.691	-1.03		2.33333	-0.538	-0.408
2.335	-0.557	-0.691	-1.03		2.335	-0.508	-0.4
2.33667	-0.556	-0.691	-1.03		2.33667	-0.531	-0.39
2.33833	-0.556	-0.691	-1.03		2.33833	-0.52	-0.413
2.34	-0.556	-0.691	-1.03		2.34	-0.515	-0.385
2.34167	-0.555	-0.691	-1.03		2.34167	-0.533	-0.412
2.34333	-0.555	-0.691	-1.04		2.34333	-0.506	-0.391
2.345	-0.555	-0.691	-1.04		2.345	-0.535	-0.396
2.34667	-0.554	-0.691	-1.04		2.34667	-0.508	-0.409
2.34833	-0.554	-0.691	-1.04		2.34833	-0.522	-0.384
2.35	-0.554	-0.691	-1.04		2.35	-0.527	-0.412
2.35167	-0.553	-0.691	-1.04		2.35167	-0.506	-0.386
2.35333	-0.553	-0.691	-1.04		2.35333	-0.533	-0.402
2.355	-0.553	-0.691	-1.04		2.355	-0.505	-0.402
2.35667	-0.553	-0.692	-1.04		2.35667	-0.529	-0.386
2.35833	-0.552	-0.692	-1.04		2.35833	-0.521	-0.411
2.36	-0.552	-0.692	-1.04		2.36	-0.512	-0.384
2.36167	-0.552	-0.692	-1.04		2.36167	-0.535	-0.405
2.36333	-0.551	-0.692	-1.04		2.36333	-0.506	-0.396
2.365	-0.551	-0.692	-1.04		2.365	-0.531	-0.389
2.36667	-0.551	-0.692	-1.04		2.36667	-0.516	-0.409
2.36833	-0.55	-0.692	-1.04		2.36833	-0.518	-0.382
2.37	-0.55	-0.693	-1.04		2.37	-0.528	-0.409
2.37167	-0.55	-0.693	-1.04		2.37167	-0.507	-0.385
2.37333	-0.549	-0.693	-1.04		2.37333	-0.534	-0.397
2.375	-0.549	-0.693	-1.04		2.375	-0.507	-0.403
2.37667	-0.549	-0.693	-1.05		2.37667	-0.525	-0.382
2.37833	-0.549	-0.693	-1.05		2.37833	-0.519	-0.41
2.38	-0.548	-0.693	-1.05		2.38	-0.508	-0.383
2.38167	-0.548	-0.694	-1.05		2.38167	-0.532	-0.399
2.38333	-0.548	-0.694	-1.05		2.38333	-0.503	-0.396
2.385	-0.547	-0.694	-1.05		2.385	-0.527	-0.385
2.38667	-0.547	-0.694	-1.05		2.38667	-0.511	-0.406
2.38833	-0.547	-0.694	-1.05		2.38833	-0.509	-0.38
2.39	-0.547	-0.694	-1.05		2.39	-0.526	-0.404
2.39167	-0.546	-0.694	-1.05		2.39167	-0.499	-0.388
2.39333	-0.546	-0.694	-1.04		2.39333	-0.526	-0.39
2.395	-0.546	-0.695	-1.04		2.395	-0.502	-0.401
2.39667	-0.546	-0.695	-1.04		2.39667	-0.518	-0.38
2.39833	-0.545	-0.695	-1.04		2.39833	-0.518	-0.406
2.4	-0.545	-0.695	-1.04		2.4	-0.501	-0.381
2.40167	-0.545	-0.695	-1.04		2.40167	-0.526	-0.396
2.40333	-0.545	-0.695	-1.04		2.40333	-0.499	-0.394
2.405	-0.544	-0.695	-1.04		2.405	-0.52	-0.381
2.40667	-0.544	-0.695	-1.04		2.40667	-0.512	-0.405
2.40833	-0.544	-0.695	-1.04		2.40833	-0.501	-0.377
2.41	-0.544	-0.695	-1.04		2.41	-0.524	-0.402
2.41167	-0.543	-0.695	-1.04		2.41167	-0.496	-0.387
2.41333	-0.543	-0.695	-1.04		2.41333	-0.523	-0.384
2.415	-0.543	-0.695	-1.04		2.415	-0.501	-0.403
2.41667	-0.543	-0.695	-1.04		2.41667	-0.509	-0.376
2.41833	-0.542	-0.695	-1.04		2.41833	-0.52	-0.402
2.42	-0.542	-0.695	-1.04		2.42	-0.495	-0.379
2.42167	-0.542	-0.695	-1.04		2.42167	-0.524	-0.393
2.42333	-0.542	-0.695	-1.04		2.42333	-0.497	-0.396
2.425	-0.541	-0.695	-1.04		2.425	-0.514	-0.375
2.42667	-0.541	-0.695	-1.04		2.42667	-0.512	-0.402
2.42833	-0.541	-0.695	-1.04		2.42833	-0.498	-0.375
2.43	-0.541	-0.695	-1.04		2.43	-0.522	-0.397
2.43167	-0.541	-0.695	-1.04		2.43167	-0.493	-0.387
2.43333	-0.541	-0.695	-1.04		2.43333	-0.519	-0.377
2.435	-0.54	-0.696	-1.04		2.435	-0.501	-0.4
2.43667	-0.54	-0.696	-1.04		2.43667	-0.504	-0.373
2.43833	-0.54	-0.696	-1.04		2.43833	-0.518	-0.399
2.44	-0.54	-0.696	-1.04		2.44	-0.491	-0.378
2.44167	-0.54	-0.696	-1.04		2.44167	-0.519	-0.385
2.44333	-0.539	-0.696	-1.04		2.44333	-0.497	-0.397
2.445	-0.539	-0.696	-1.04		2.445	-0.507	-0.372
2.44667	-0.539	-0.696	-1.04		2.44667	-0.513	-0.4
2.44833	-0.539	-0.696	-1.04		2.44833	-0.493	-0.375
2.45	-0.539	-0.696	-1.04		2.45	-0.518	-0.388
2.45167	-0.539	-0.696	-1.04		2.45167	-0.49	-0.392
2.45333	-0.538	-0.696	-1.04		2.45333	-0.514	-0.375
2.455	-0.538	-0.697	-1.04		2.455	-0.505	-0.399
2.45667	-0.538	-0.697	-1.04		2.45667	-0.499	-0.371
2.45833	-0.538	-0.697	-1.04		2.45833	-0.52	-0.395
2.46	-0.538	-0.697	-1.04		2.46	-0.493	-0.383
2.46167	-0.538	-0.697	-1.05		2.46167	-0.519	-0.377
2.46333	-0.537	-0.698	-1.05		2.46333	-0.499	-0.397
2.465	-0.537	-0.698	-1.05		2.465	-0.504	-0.37
2.46667	-0.537	-0.698	-1.05		2.46667	-0.517	-0.398
2.46833	-0.537	-0.698	-1.05		2.46833	-0.491	-0.373
2.47	-0.537	-0.699	-1.05		2.47	-0.52	-0.388
2.47167	-0.537	-0.699	-1.05		2.47167	-0.493	-0.389
2.47333	-0.536	-0.7	-1.05		2.47333	-0.508	-0.371
2.475	-0.536	-0.7	-1.05		2.475	-0.507	-0.397
2.47667	-0.536	-0.701	-1.05		2.47667	-0.491	-0.37
2.47833	-0.536	-0.701	-1.06		2.47833	-0.517	-0.39
2.48	-0.536	-0.702	-1.06		2.48	-0.489	-0.382
2.48167	-0.536	-0.703	-1.06		2.48167	-0.514	-0.373
2.48333	-0.536	-0.704	-1.06		2.48333	-0.495	-0.394
2.485	-0.536	-0.705	-1.06		2.485	-0.501	-0.366
2.48667	-0.535	-0.706	-1.06		2.48667	-0.512	-0.394
2.48833	-0.535	-0.708	-1.06		2.48833	-0.487	-0.374
2.49	-0.535	-0.709	-1.06		2.49	-0.516	-0.381
2.49167	-0.535	-0.711	-1.07		2.49167	-0.493	-0.39
2.49333	-0.535	-0.713	-1.07		2.49333	-0.505	-0.368
2.495	-0.536	-0.715	-1.07		2.495	-0.507	-0.395
2.49667	-0.536	-0.717	-1.07		2.49667	-0.489	-0.37
2.49833	-0.536	-0.72	-1.07		2.49833	-0.516	-0.386
2.5	-0.536	-0.722	-1.07		2.5	-0.488	-0.384
2.50167	-0.536	-0.726	-1.08		2.50167	-0.511	-0.371
2.50333	-0.537	-0.729	-1.08		2.50333	-0.503	-0.395
2.505	-0.537	-0.733	-1.08		2.505	-0.493	-0.366
2.50667	-0.538	-0.737	-1.08		2.50667	-0.516	-0.39
2.50833	-0.538	-0.742	-1.09		2.50833	-0.486	-0.378
2.51	-0.539	-0.747	-1.09		2.51	-0.514	-0.373
2.51167	-0.54	-0.752	-1.09		2.51167	-0.492	-0.391
2.51333	-0.541	-0.758	-1.1		2.51333	-0.498	-0.365
2.515	-0.542	-0.765	-1.1		2.515	-0.507	-0.393
2.51667	-0.543	-0.772	-1.11		2.51667	-0.486	-0.369
2.51833	-0.544	-0.78	-1.11		2.51833	-0.514	-0.383
2.52	-0.545	-0.788	-1.12		2.52	-0.484	-0.383
2.52167	-0.547	-0.797	-1.12		2.52167	-0.505	-0.367
2.52333	-0.548	-0.806	-1.13		2.52333	-0.5	-0.392
2.525	-0.55	-0.817	-1.13		2.525	-0.488	-0.365
2.52667	-0.552	-0.828	-1.14		2.52667	-0.513	-0.386
2.52833	-0.554	-0.839	-1.15		2.52833	-0.485	-0.375
2.53	-0.557	-0.852	-1.16		2.53	-0.51	-0.37
2.53167	-0.559	-0.865	-1.17		2.53167	-0.493	-0.389
2.53333	-0.562	-0.879	-1.18		2.53333	-0.493	-0.362
2.535	-0.565	-0.894	-1.19		2.535	-0.507	-0.388
2.53667	-0.568	-0.909	-1.2		2.53667	-0.481	-0.368
2.53833	-0.571	-0.926	-1.21		2.53833	-0.508	-0.377
2.54	-0.575	-0.943	-1.22		2.54	-0.483	-0.383
2.54167	-0.579	-0.961	-1.23		2.54167	-0.498	-0.363
2.54333	-0.583	-0.98	-1.25		2.54333	-0.498	-0.391
2.545	-0.587	-0.999	-1.26		2.545	-0.481	-0.364
2.54667	-0.591	-1.02	-1.28		2.54667	-0.508	-0.381
2.54833	-0.596	-1.04	-1.29		2.54833	-0.48	-0.377
2.55	-0.601	-1.06	-1.31		2.55	-0.504	-0.365
2.55167	-0.606	-1.09	-1.33		2.55167	-0.494	-0.388
2.55333	-0.611	-1.11	-1.34		2.55333	-0.486	-0.361
2.555	-0.617	-1.13	-1.36		2.555	-0.507	-0.385
2.55667	-0.623	-1.16	-1.38		2.55667	-0.479	-0.372
2.55833	-0.629	-1.19	-1.4		2.55833	-0.507	-0.369
2.56	-0.635	-1.21	-1.42		2.56	-0.484	-0.387
2.56167	-0.642	-1.24	-1.44		2.56167	-0.492	-0.36
2.56333	-0.648	-1.27	-1.47		2.56333	-0.502	-0.387
2.565	-0.655	-1.3	-1.49		2.565	-0.479	-0.362
2.56667	-0.663	-1.33	-1.51		2.56667	-0.508	-0.378
2.56833	-0.67	-1.36	-1.54		2.56833	-0.479	-0.376
2.57	-0.677	-1.39	-1.56		2.57	-0.501	-0.361
2.57167	-0.685	-1.42	-1.59		2.57167	-0.493	-0.386
2.57333	-0.693	-1.45	-1.61		2.57333	-0.483	-0.358
2.575	-0.701	-1.48	-1.64		2.575	-0.505	-0.381
2.57667	-0.71	-1.51	-1.66		2.57667	-0.477	-0.372
2.57833	-0.718	-1.54	-1.69		2.57833	-0.503	-0.362
2.58	-0.727	-1.58	-1.72		2.58	-0.486	-0.385
2.58167	-0.735	-1.61	-1.75		2.58167	-0.488	-0.357
2.58333	-0.744	-1.64	-1.77		2.58333	-0.5	-0.384
2.585	-0.754	-1.68	-1.8		2.585	-0.475	-0.36
2.58667	-0.763	-1.71	-1.83		2.58667	-0.504	-0.372
2.58833	-0.772	-1.74	-1.86		2.58833	-0.477	-0.379
2.59	-0.782	-1.78	-1.89		2.59	-0.491	-0.356
2.59167	-0.791	-1.81	-1.92		2.59167	-0.492	-0.384
2.59333	-0.801	-1.84	-1.95		2.59333	-0.477	-0.358
2.595	-0.811	-1.88	-1.98		2.595	-0.502	-0.374
2.59667	-0.82	-1.91	-2.01		2.59667	-0.471	-0.373
2.59833	-0.83	-1.94	-2.04		2.59833	-0.498	-0.359
2.6	-0.84	-1.98	-2.07		2.6	-0.485	-0.382
2.60167	-0.851	-2.01	-2.09		2.60167	-0.481	-0.354
2.60333	-0.861	-2.04	-2.12		2.60333	-0.501	-0.38
2.605	-0.871	-2.07	-2.15		2.605	-0.472	-0.366
2.60667	-0.881	-2.11	-2.18		2.60667	-0.5	-0.364
2.60833	-0.891	-2.14	-2.21		2.60833	-0.478	-0.378
2.61	-0.902	-2.17	-2.24		2.61	-0.487	-0.355
2.61167	-0.912	-2.2	-2.27		2.61167	-0.495	-0.383
2.61333	-0.922	-2.23	-2.3		2.61333	-0.473	-0.358
2.615	-0.933	-2.26	-2.32		2.615	-0.502	-0.37
2.61667	-0.943	-2.29	-2.35		2.61667	-0.474	-0.374
2.61833	-0.954	-2.32	-2.38		2.61833	-0.496	-0.358
2.62	-0.964	-2.35	-2.41		2.62	-0.487	-0.382
2.62167	-0.974	-2.38	-2.43		2.62167	-0.478	-0.354
2.62333	-0.984	-2.41	-2.46		2.62333	-0.499	-0.379
2.625	-0.995	-2.44	-2.49		2.625	-0.471	-0.364
2.62667	-1	-2.47	-2.51		2.62667	-0.499	-0.36
2.62833	-1.02	-2.49	-2.54		2.62833	-0.481	-0.377
2.63	-1.03	-2.52	-2.56		2.63	-0.481	-0.35
2.63167	-1.04	-2.55	-2.59		2.63167	-0.498	-0.377
2.63333	-1.05	-2.57	-2.61		2.63333	-0.47	-0.354
2.635	-1.06	-2.6	-2.63		2.635	-0.499	-0.368
2.63667	-1.07	-2.62	-2.66		2.63667	-0.474	-0.373
2.63833	-1.07	-2.65	-2.68		2.63833	-0.489	-0.353
2.64	-1.08	-2.67	-2.7		2.64	-0.49	-0.38
2.64167	-1.09	-2.7	-2.72		2.64167	-0.472	-0.352
2.64333	-1.1	-2.72	-2.75		2.64333	-0.498	-0.373
2.645	-1.11	-2.74	-2.77		2.645	-0.469	-0.365
2.64667	-1.12	-2.76	-2.79		2.64667	-0.495	-0.356
2.64833	-1.13	-2.78	-2.81		2.64833	-0.481	-0.378
2.65	-1.14	-2.81	-2.83		2.65	-0.478	-0.349
2.65167	-1.15	-2.83	-2.85		2.65167	-0.496	-0.375
2.65333	-1.16	-2.85	-2.87		2.65333	-0.468	-0.359
2.655	-1.17	-2.87	-2.88		2.655	-0.496	-0.362
2.65667	-1.17	-2.89	-2.9		2.65667	-0.474	-0.374
2.65833	-1.18	-2.91	-2.92		2.65833	-0.482	-0.351
2.66	-1.19	-2.92	-2.94		2.66	-0.489	-0.378
2.66167	-1.2	-2.94	-2.95		2.66167	-0.468	-0.352
2.66333	-1.21	-2.96	-2.97		2.66333	-0.497	-0.37
2.665	-1.22	-2.98	-2.99		2.665	-0.469	-0.367
2.66667	-1.22	-2.99	-3		2.66667	-0.49	-0.353
2.66833	-1.23	-3.01	-3.02		2.66833	-0.48	-0.378
2.67	-1.24	-3.03	-3.03		2.67	-0.473	-0.35
2.67167	-1.24	-3.04	-3.05		2.67167	-0.494	-0.372
2.67333	-1.25	-3.06	-3.06		2.67333	-0.466	-0.363
2.675	-1.26	-3.07	-3.07		2.675	-0.493	-0.357
2.67667	-1.27	-3.09	-3.09		2.67667	-0.472	-0.374
2.67833	-1.27	-3.1	-3.1		2.67833	-0.477	-0.35
2.68	-1.28	-3.12	-3.11		2.68	-0.492	-0.378
2.68167	-1.28	-3.13	-3.12		2.68167	-0.465	-0.354
2.68333	-1.29	-3.14	-3.13		2.68333	-0.494	-0.364
2.685	-1.3	-3.16	-3.14		2.685	-0.468	-0.371
2.68667	-1.3	-3.17	-3.15		2.68667	-0.485	-0.35
2.68833	-1.31	-3.18	-3.16		2.68833	-0.482	-0.377
2.69	-1.31	-3.19	-3.17		2.69	-0.468	-0.352
2.69167	-1.32	-3.2	-3.18		2.69167	-0.492	-0.369
2.69333	-1.33	-3.21	-3.19		2.69333	-0.464	-0.363
2.695	-1.33	-3.23	-3.2		2.695	-0.492	-0.355
2.69667	-1.34	-3.24	-3.21		2.69667	-0.474	-0.374
2.69833	-1.34	-3.25	-3.21		2.69833	-0.476	-0.348
2.7	-1.35	-3.26	-3.22		2.7	-0.491	-0.374
2.70167	-1.35	-3.27	-3.23		2.70167	-0.465	-0.356
2.70333	-1.36	-3.28	-3.23		2.70333	-0.492	-0.358
2.705	-1.36	-3.29	-3.24		2.705	-0.468	-0.371
2.70667	-1.37	-3.29	-3.25		2.70667	-0.478	-0.346
2.70833	-1.37	-3.3	-3.25		2.70833	-0.487	-0.374
2.71	-1.37	-3.31	-3.26		2.71	-0.465	-0.35
2.71167	-1.38	-3.32	-3.26		2.71167	-0.494	-0.366
2.71333	-1.38	-3.33	-3.27		2.71333	-0.464	-0.363
2.715	-1.39	-3.34	-3.27		2.715	-0.489	-0.349
2.71667	-1.39	-3.34	-3.27		2.71667	-0.477	-0.374
2.71833	-1.4	-3.35	-3.28		2.71833	-0.47	-0.346
2.72	-1.4	-3.36	-3.28		2.72	-0.493	-0.37
2.72167	-1.4	-3.37	-3.29		2.72167	-0.463	-0.355
2.72333	-1.41	-3.37	-3.29		2.72333	-0.49	-0.354
2.725	-1.41	-3.38	-3.29		2.725	-0.468	-0.373
2.72667	-1.42	-3.39	-3.3		2.72667	-0.476	-0.344
2.72833	-1.42	-3.39	-3.3		2.72833	-0.485	-0.373
2.73	-1.43	-3.4	-3.3		2.73	-0.462	-0.349
2.73167	-1.43	-3.4	-3.3		2.73167	-0.49	-0.363
2.73333	-1.43	-3.41	-3.31		2.73333	-0.462	-0.363
2.735	-1.44	-3.42	-3.31		2.735	-0.483	-0.346
2.73667	-1.44	-3.42	-3.31		2.73667	-0.477	-0.372
2.73833	-1.45	-3.43	-3.31		2.73833	-0.465	-0.346
2.74	-1.45	-3.43	-3.32		2.74	-0.49	-0.366
2.74167	-1.45	-3.44	-3.32		2.74167	-0.46	-0.359
2.74333	-1.46	-3.44	-3.32		2.74333	-0.485	-0.351
2.745	-1.46	-3.45	-3.32		2.745	-0.471	-0.37
2.74667	-1.47	-3.45	-3.32		2.74667	-0.47	-0.342
2.74833	-1.47	-3.46	-3.33		2.74833	-0.486	-0.369
2.75	-1.48	-3.46	-3.33		2.75	-0.46	-0.349
2.75167	-1.48	-3.47	-3.33		2.75167	-0.488	-0.355
2.75333	-1.48	-3.47	-3.33		2.75333	-0.463	-0.364
2.755	-1.49	-3.47	-3.33		2.755	-0.477	-0.343
2.75667	-1.49	-3.48	-3.34		2.75667	-0.481	-0.37
2.75833	-1.5	-3.48	-3.34		2.75833	-0.46	-0.344
2.76	-1.5	-3.49	-3.34		2.76	-0.488	-0.361
2.76167	-1.51	-3.49	-3.34		2.76167	-0.459	-0.36
2.76333	-1.51	-3.49	-3.34		2.76333	-0.482	-0.343
2.765	-1.52	-3.5	-3.35		2.765	-0.469	-0.369
2.76667	-1.52	-3.5	-3.35		2.76667	-0.464	-0.34
2.76833	-1.52	-3.5	-3.35		2.76833	-0.484	-0.366
2.77	-1.53	-3.51	-3.35		2.77	-0.457	-0.347
2.77167	-1.53	-3.51	-3.35		2.77167	-0.484	-0.353
2.77333	-1.54	-3.51	-3.35		2.77333	-0.461	-0.363
2.775	-1.54	-3.52	-3.36		2.775	-0.473	-0.341
2.77667	-1.55	-3.52	-3.36		2.77667	-0.481	-0.369
2.77833	-1.55	-3.52	-3.36		2.77833	-0.458	-0.345
2.78	-1.56	-3.53	-3.36		2.78	-0.484	-0.356
2.78167	-1.56	-3.53	-3.36		2.78167	-0.458	-0.361
2.78333	-1.57	-3.53	-3.36		2.78333	-0.475	-0.341
2.785	-1.57	-3.54	-3.37		2.785	-0.474	-0.368
2.78667	-1.58	-3.54	-3.37		2.78667	-0.458	-0.341
2.78833	-1.58	-3.54	-3.37		2.78833	-0.483	-0.362
2.79	-1.59	-3.55	-3.37		2.79	-0.454	-0.35
2.79167	-1.59	-3.55	-3.37		2.79167	-0.48	-0.345
2.79333	-1.6	-3.55	-3.37		2.79333	-0.462	-0.366
2.795	-1.6	-3.55	-3.37		2.795	-0.463	-0.338
2.79667	-1.6	-3.56	-3.38		2.79667	-0.479	-0.365
2.79833	-1.61	-3.56	-3.38		2.79833	-0.453	-0.343
2.8	-1.61	-3.56	-3.38		2.8	-0.481	-0.35
2.80167	-1.62	-3.56	-3.38		2.80167	-0.455	-0.363
2.80333	-1.62	-3.57	-3.38		2.80333	-0.471	-0.338
2.805	-1.63	-3.57	-3.38		2.805	-0.472	-0.366
2.80667	-1.63	-3.57	-3.38		2.80667	-0.453	-0.339
2.80833	-1.64	-3.57	-3.38		2.80833	-0.481	-0.359
2.81	-1.64	-3.57	-3.39		2.81	-0.452	-0.352
2.81167	-1.65	-3.58	-3.39		2.81167	-0.476	-0.34
2.81333	-1.65	-3.58	-3.39		2.81333	-0.463	-0.365
2.815	-1.66	-3.58	-3.39		2.815	-0.459	-0.338
2.81667	-1.66	-3.58	-3.39		2.81667	-0.479	-0.361
2.81833	-1.66	-3.58	-3.39		2.81833	-0.451	-0.35
2.82	-1.67	-3.58	-3.39		2.82	-0.478	-0.344
2.82167	-1.67	-3.58	-3.39		2.82167	-0.457	-0.363
2.82333	-1.68	-3.59	-3.39		2.82333	-0.465	-0.336
2.825	-1.68	-3.59	-3.39		2.825	-0.471	-0.364
2.82667	-1.69	-3.59	-3.39		2.82667	-0.452	-0.341
2.82833	-1.69	-3.59	-3.4		2.82833	-0.48	-0.351
2.83	-1.69	-3.59	-3.4		2.83	-0.452	-0.358
2.83167	-1.7	-3.59	-3.4		2.83167	-0.472	-0.336
2.83333	-1.7	-3.59	-3.4		2.83333	-0.469	-0.364
2.835	-1.71	-3.59	-3.4		2.835	-0.455	-0.339
2.83667	-1.71	-3.59	-3.4		2.83667	-0.478	-0.355
2.83833	-1.71	-3.59	-3.4		2.83833	-0.449	-0.353
2.84	-1.72	-3.59	-3.4		2.84	-0.475	-0.34
2.84167	-1.72	-3.59	-3.4		2.84167	-0.458	-0.363
2.84333	-1.72	-3.59	-3.4		2.84333	-0.459	-0.336
2.845	-1.73	-3.59	-3.4		2.845	-0.475	-0.363
2.84667	-1.73	-3.59	-3.4		2.84667	-0.447	-0.342
2.84833	-1.74	-3.59	-3.4		2.84833	-0.475	-0.346
2.85	-1.74	-3.59	-3.4		2.85	-0.45	-0.359
2.85167	-1.74	-3.59	-3.4		2.85167	-0.467	-0.334
2.85333	-1.75	-3.59	-3.4		2.85333	-0.463	-0.361
2.855	-1.75	-3.59	-3.4		2.855	-0.45	-0.337
2.85667	-1.75	-3.59	-3.4		2.85667	-0.476	-0.352
2.85833	-1.76	-3.59	-3.4		2.85833	-0.447	-0.352
2.86	-1.76	-3.59	-3.4		2.86	-0.471	-0.336
2.86167	-1.76	-3.59	-3.4		2.86167	-0.456	-0.361
2.86333	-1.77	-3.59	-3.4		2.86333	-0.455	-0.334
2.865	-1.77	-3.59	-3.4		2.865	-0.473	-0.357
2.86667	-1.77	-3.59	-3.4		2.86667	-0.446	-0.344
2.86833	-1.78	-3.59	-3.4		2.86833	-0.474	-0.341
2.87	-1.78	-3.59	-3.4		2.87	-0.451	-0.358
2.87167	-1.78	-3.59	-3.4		2.87167	-0.46	-0.331
2.87333	-1.79	-3.59	-3.4		2.87333	-0.467	-0.359
2.875	-1.79	-3.59	-3.4		2.875	-0.446	-0.335
2.87667	-1.79	-3.59	-3.4		2.87667	-0.474	-0.347
2.87833	-1.79	-3.59	-3.4		2.87833	-0.446	-0.352
2.88	-1.8	-3.59	-3.39		2.88	-0.466	-0.332
2.88167	-1.8	-3.59	-3.39		2.88167	-0.461	-0.359
2.88333	-1.8	-3.59	-3.39		2.88333	-0.448	-0.333
2.885	-1.81	-3.6	-3.39		2.885	-0.472	-0.35
2.88667	-1.81	-3.6	-3.39		2.88667	-0.443	-0.348
2.88833	-1.81	-3.6	-3.39		2.88833	-0.47	-0.334
2.89	-1.82	-3.6	-3.39		2.89	-0.45	-0.358
2.89167	-1.82	-3.6	-3.39		2.89167	-0.456	-0.329
2.89333	-1.82	-3.6	-3.39		2.89333	-0.47	-0.357
2.895	-1.83	-3.6	-3.39		2.895	-0.444	-0.336
2.89667	-1.83	-3.6	-3.39		2.89667	-0.474	-0.343
2.89833	-1.83	-3.6	-3.39		2.89833	-0.448	-0.354
2.9	-1.83	-3.6	-3.39		2.9	-0.465	-0.33
2.90167	-1.84	-3.6	-3.39		2.90167	-0.462	-0.358
2.90333	-1.84	-3.6	-3.39		2.90333	-0.447	-0.334
2.905	-1.84	-3.61	-3.39		2.905	-0.472	-0.345
2.90667	-1.85	-3.61	-3.39		2.90667	-0.442	-0.349
2.90833	-1.85	-3.61	-3.39		2.90833	-0.467	-0.332
2.91	-1.85	-3.61	-3.39		2.91	-0.45	-0.356
2.91167	-1.86	-3.61	-3.39		2.91167	-0.451	-0.328
2.91333	-1.86	-3.61	-3.39		2.91333	-0.466	-0.352
2.915	-1.86	-3.61	-3.39		2.915	-0.441	-0.34
2.91667	-1.86	-3.61	-3.39		2.91667	-0.469	-0.336
2.91833	-1.87	-3.61	-3.39		2.91833	-0.446	-0.353
2.92	-1.87	-3.61	-3.39		2.92	-0.457	-0.328
2.92167	-1.87	-3.61	-3.39		2.92167	-0.463	-0.355
2.92333	-1.88	-3.62	-3.39		2.92333	-0.44	-0.335
2.925	-1.88	-3.62	-3.4		2.925	-0.469	-0.342
2.92667	-1.88	-3.62	-3.4		2.92667	-0.44	-0.347
2.92833	-1.88	-3.62	-3.4		2.92833	-0.464	-0.331
2.93	-1.89	-3.62	-3.4		2.93	-0.45	-0.356
2.93167	-1.89	-3.62	-3.4		2.93167	-0.444	-0.328
2.93333	-1.89	-3.62	-3.4		2.93333	-0.466	-0.348
2.935	-1.89	-3.62	-3.4		2.935	-0.438	-0.343
2.93667	-1.9	-3.62	-3.4		2.93667	-0.466	-0.332
2.93833	-1.9	-3.62	-3.41		2.93833	-0.445	-0.355
2.94	-1.9	-3.62	-3.41		2.94	-0.452	-0.327
2.94167	-1.91	-3.62	-3.41		2.94167	-0.463	-0.352
2.94333	-1.91	-3.62	-3.41		2.94333	-0.44	-0.335
2.945	-1.91	-3.62	-3.41		2.945	-0.469	-0.341
2.94667	-1.91	-3.62	-3.41		2.94667	-0.44	-0.348
2.94833	-1.92	-3.62	-3.41		2.94833	-0.462	-0.327
2.95	-1.92	-3.62	-3.42		2.95	-0.454	-0.355
2.95167	-1.92	-3.62	-3.42		2.95167	-0.442	-0.329
2.95333	-1.92	-3.62	-3.42		2.95333	-0.467	-0.347
2.955	-1.93	-3.62	-3.42		2.955	-0.436	-0.345
2.95667	-1.93	-3.62	-3.42		2.95667	-0.462	-0.33
2.95833	-1.93	-3.63	-3.42		2.95833	-0.449	-0.354
2.96	-1.93	-3.63	-3.42		2.96	-0.445	-0.326
2.96167	-1.94	-3.63	-3.42		2.96167	-0.462	-0.351
2.96333	-1.94	-3.63	-3.42		2.96333	-0.436	-0.334
2.965	-1.94	-3.63	-3.42		2.965	-0.465	-0.334
2.96667	-1.95	-3.63	-3.42		2.96667	-0.438	-0.351
2.96833	-1.95	-3.63	-3.42		2.96833	-0.452	-0.325
2.97	-1.95	-3.63	-3.43		2.97	-0.457	-0.353
2.97167	-1.95	-3.63	-3.43		2.97167	-0.437	-0.329
2.97333	-1.96	-3.63	-3.43		2.97333	-0.465	-0.341
2.975	-1.96	-3.63	-3.43		2.975	-0.435	-0.345
2.97667	-1.96	-3.63	-3.43		2.97667	-0.458	-0.325
2.97833	-1.96	-3.63	-3.43		2.97833	-0.449	-0.353
2.98	-1.97	-3.63	-3.43		2.98	-0.441	-0.326
2.98167	-1.97	-3.63	-3.43		2.98167	-0.464	-0.345
2.98333	-1.97	-3.63	-3.43		2.98333	-0.435	-0.338
2.985	-1.97	-3.63	-3.43		2.985	-0.462	-0.329
2.98667	-1.98	-3.63	-3.43		2.98667	-0.443	-0.351
2.98833	-1.98	-3.63	-3.43		2.98833	-0.447	-0.323
2.99	-1.98	-3.64	-3.43		2.99	-0.456	-0.348
2.99167	-1.98	-3.64	-3.43		2.99167	-0.436	-0.332
2.99333	-1.99	-3.64	-3.43		2.99333	-0.463	-0.334
2.995	-1.99	-3.64	-3.43		2.995	-0.437	-0.344
2.99667	-1.99	-3.64	-3.43		2.99667	-0.454	-0.324
2.99833	-1.99	-3.64	-3.43		2.99833	-0.454	-0.35
3	-1.99	-3.65	-3.43		3	-0.439	-0.324
3.00167	-2	-3.65	-3.43		3.00167	-0.464	-0.341
3.00333	-2	-3.65	-3.43		3.00333	-0.436	-0.34
3.005	-2	-3.65	-3.44		3.005	-0.461	-0.325
3.00667	-2	-3.66	-3.44		3.00667	-0.446	-0.35
3.00833	-2	-3.66	-3.44		3.00833	-0.443	-0.322
3.01	-2.01	-3.66	-3.44		3.01	-0.463	-0.345
3.01167	-2.01	-3.67	-3.45		3.01167	-0.436	-0.331
3.01333	-2.01	-3.67	-3.45		3.01333	-0.464	-0.333
3.015	-2.01	-3.68	-3.46		3.015	-0.437	-0.344
3.01667	-2.01	-3.68	-3.46		3.01667	-0.451	-0.321
3.01833	-2.01	-3.69	-3.47		3.01833	-0.45	-0.349
3.02	-2.01	-3.7	-3.48		3.02	-0.429	-0.324
3.02167	-2.02	-3.71	-3.49		3.02167	-0.454	-0.339
3.02333	-2.02	-3.71	-3.49		3.02333	-0.429	-0.34
3.025	-2.02	-3.72	-3.5		3.025	-0.451	-0.322
3.02667	-2.02	-3.73	-3.51		3.02667	-0.44	-0.348
3.02833	-2.02	-3.74	-3.53		3.02833	-0.433	-0.32
3.03	-2.02	-3.76	-3.54		3.03	-0.455	-0.344
3.03167	-2.02	-3.77	-3.55		3.03167	-0.429	-0.332
3.03333	-2.02	-3.78	-3.56		3.03333	-0.459	-0.327
3.035	-2.03	-3.8	-3.58		3.035	-0.436	-0.346
3.03667	-2.03	-3.81	-3.59		3.03667	-0.448	-0.319
3.03833	-2.03	-3.83	-3.61		3.03833	-0.453	-0.346
3.04	-2.03	-3.84	-3.63		3.04	-0.431	-0.326
3.04167	-2.03	-3.86	-3.65		3.04167	-0.46	-0.333
3.04333	-2.03	-3.88	-3.66		3.04333	-0.432	-0.342
3.045	-2.03	-3.9	-3.69		3.045	-0.45	-0.32
3.04667	-2.03	-3.92	-3.71		3.04667	-0.449	-0.347
3.04833	-2.03	-3.94	-3.73		3.04833	-0.434	-0.323
3.05	-2.03	-3.97	-3.75		3.05	-0.458	-0.338
3.05167	-2.03	-3.99	-3.77		3.05167	-0.43	-0.339
3.05333	-2.04	-4.01	-3.8		3.05333	-0.455	-0.323
3.055	-2.04	-4.04	-3.82		3.055	-0.437	-0.347
3.05667	-2.04	-4.07	-3.85		3.05667	-0.438	-0.32
3.05833	-2.04	-4.09	-3.88		3.05833	-0.455	-0.346
3.06	-2.04	-4.12	-3.9		3.06	-0.428	-0.327
3.06167	-2.04	-4.15	-3.93		3.06167	-0.456	-0.33
3.06333	-2.04	-4.18	-3.96		3.06333	-0.433	-0.344
3.065	-2.04	-4.21	-3.99		3.065	-0.444	-0.32
3.06667	-2.05	-4.24	-4.02		3.06667	-0.448	-0.345
3.06833	-2.05	-4.28	-4.05		3.06833	-0.429	-0.321
3.07	-2.05	-4.31	-4.08		3.07	-0.455	-0.332
3.07167	-2.05	-4.34	-4.11		3.07167	-0.428	-0.33
3.07333	-2.05	-4.38	-4.14		3.07333	-0.45	-0.317
3.075	-2.05	-4.41	-4.17		3.075	-0.44	-0.343
3.07667	-2.06	-4.44	-4.21		3.07667	-0.434	-0.316
3.07833	-2.06	-4.48	-4.24		3.07833	-0.453	-0.339
3.08	-2.06	-4.52	-4.27		3.08	-0.425	-0.328
3.08167	-2.07	-4.55	-4.3		3.08167	-0.454	-0.323
3.08333	-2.07	-4.59	-4.33		3.08333	-0.432	-0.342
3.085	-2.07	-4.62	-4.37		3.085	-0.439	-0.316
3.08667	-2.08	-4.66	-4.4		3.08667	-0.45	-0.343
3.08833	-2.08	-4.69	-4.43		3.08833	-0.426	-0.321
3.09	-2.08	-4.73	-4.46		3.09	-0.455	-0.332
3.09167	-2.09	-4.77	-4.49		3.09167	-0.427	-0.338
3.09333	-2.09	-4.8	-4.52		3.09333	-0.447	-0.317
3.095	-2.1	-4.84	-4.56		3.095	-0.441	-0.345
3.09667	-2.1	-4.87	-4.59		3.09667	-0.429	-0.318
3.09833	-2.11	-4.91	-4.62		3.09833	-0.454	-0.338
3.1	-2.12	-4.94	-4.65		3.1	-0.425	-0.332
3.10167	-2.12	-4.98	-4.67		3.10167	-0.454	-0.321
3.10333	-2.13	-5.01	-4.7		3.10333	-0.433	-0.344
3.105	-2.14	-5.04	-4.73		3.105	-0.438	-0.316
3.10667	-2.15	-5.08	-4.76		3.10667	-0.45	-0.341
3.10833	-2.16	-5.11	-4.79		3.10833	-0.425	-0.327
3.11	-2.17	-5.14	-4.81		3.11	-0.453	-0.324
3.11167	-2.18	-5.17	-4.84		3.11167	-0.428	-0.341
3.11333	-2.19	-5.2	-4.86		3.11333	-0.441	-0.316
3.115	-2.2	-5.23	-4.89		3.115	-0.446	-0.343
3.11667	-2.21	-5.26	-4.91		3.11667	-0.425	-0.318
3.11833	-2.22	-5.29	-4.93		3.11833	-0.452	-0.335
3.12	-2.24	-5.32	-4.96		3.12	-0.423	-0.333
3.12167	-2.25	-5.35	-4.98		3.12167	-0.449	-0.318
3.12333	-2.26	-5.38	-5		3.12333	-0.436	-0.343
3.125	-2.28	-5.4	-5.02		3.125	-0.43	-0.315
3.12667	-2.29	-5.43	-5.04		3.12667	-0.45	-0.338
3.12833	-2.31	-5.45	-5.06		3.12833	-0.422	-0.327
3.13	-2.32	-5.48	-5.07		3.13	-0.45	-0.324
3.13167	-2.34	-5.5	-5.09		3.13167	-0.426	-0.339
3.13333	-2.35	-5.53	-5.11		3.13333	-0.436	-0.313
3.135	-2.37	-5.55	-5.12		3.135	-0.443	-0.341
3.13667	-2.39	-5.57	-5.14		3.13667	-0.421	-0.319
3.13833	-2.41	-5.59	-5.15		3.13833	-0.448	-0.329
3.14	-2.42	-5.61	-5.17		3.14	-0.42	-0.333
3.14167	-2.44	-5.63	-5.18		3.14167	-0.442	-0.315
3.14333	-2.46	-5.65	-5.19		3.14333	-0.433	-0.342
3.145	-2.48	-5.67	-5.21		3.145	-0.424	-0.316
3.14667	-2.5	-5.69	-5.22		3.14667	-0.447	-0.335
3.14833	-2.52	-5.7	-5.23		3.14833	-0.419	-0.326
3.15	-2.54	-5.72	-5.24		3.15	-0.446	-0.322
3.15167	-2.56	-5.73	-5.25		3.15167	-0.427	-0.339
3.15333	-2.57	-5.75	-5.26		3.15333	-0.432	-0.314
3.155	-2.59	-5.76	-5.27		3.155	-0.444	-0.34
3.15667	-2.61	-5.78	-5.27		3.15667	-0.419	-0.319
3.15833	-2.63	-5.79	-5.28		3.15833	-0.449	-0.327
3.16	-2.65	-5.8	-5.29		3.16	-0.423	-0.335
3.16167	-2.67	-5.82	-5.3		3.16167	-0.438	-0.315
3.16333	-2.69	-5.83	-5.3		3.16333	-0.44	-0.342
3.165	-2.71	-5.84	-5.31		3.165	-0.421	-0.315
3.16667	-2.73	-5.85	-5.31		3.16667	-0.448	-0.332
3.16833	-2.75	-5.86	-5.32		3.16833	-0.421	-0.329
3.17	-2.77	-5.87	-5.32		3.17	-0.443	-0.317
3.17167	-2.79	-5.88	-5.33		3.17167	-0.432	-0.34
3.17333	-2.81	-5.89	-5.33		3.17333	-0.427	-0.311
3.175	-2.82	-5.9	-5.33		3.175	-0.447	-0.337
3.17667	-2.84	-5.91	-5.34		3.17667	-0.42	-0.32
3.17833	-2.86	-5.91	-5.34		3.17833	-0.448	-0.323
3.18	-2.88	-5.92	-5.34		3.18	-0.424	-0.336
3.18167	-2.89	-5.93	-5.34		3.18167	-0.436	-0.312
3.18333	-2.91	-5.93	-5.35		3.18333	-0.44	-0.339
3.185	-2.93	-5.94	-5.35		3.185	-0.421	-0.315
3.18667	-2.94	-5.94	-5.35		3.18667	-0.449	-0.327
3.18833	-2.96	-5.95	-5.35		3.18833	-0.421	-0.331
3.19	-2.98	-5.95	-5.35		3.19	-0.44	-0.312
3.19167	-2.99	-5.96	-5.35		3.19167	-0.435	-0.338
3.19333	-3.01	-5.96	-5.35		3.19333	-0.421	-0.311
3.195	-3.02	-5.96	-5.35		3.195	-0.447	-0.333
3.19667	-3.03	-5.97	-5.35		3.19667	-0.419	-0.325
3.19833	-3.05	-5.97	-5.35		3.19833	-0.444	-0.317
3.2	-3.06	-5.97	-5.35		3.2	-0.425	-0.338
3.20167	-3.08	-5.98	-5.35		3.20167	-0.429	-0.31
3.20333	-3.09	-5.98	-5.35		3.20333	-0.44	-0.337
3.205	-3.1	-5.98	-5.35		3.205	-0.416	-0.317
3.20667	-3.11	-5.98	-5.35		3.20667	-0.445	-0.324
3.20833	-3.13	-5.98	-5.35		3.20833	-0.417	-0.332
3.21	-3.14	-5.98	-5.35		3.21	-0.437	-0.312
3.21167	-3.15	-5.98	-5.35		3.21167	-0.434	-0.338
3.21333	-3.16	-5.99	-5.34		3.21333	-0.417	-0.312
3.215	-3.17	-5.99	-5.34		3.215	-0.444	-0.331
3.21667	-3.18	-5.99	-5.34		3.21667	-0.416	-0.327
3.21833	-3.19	-5.99	-5.34		3.21833	-0.44	-0.312
3.22	-3.2	-5.99	-5.34		3.22	-0.428	-0.337
3.22167	-3.21	-5.98	-5.34		3.22167	-0.426	-0.31
3.22333	-3.22	-5.98	-5.33		3.22333	-0.44	-0.335
3.225	-3.23	-5.98	-5.33		3.225	-0.416	-0.317
3.22667	-3.24	-5.98	-5.33		3.22667	-0.444	-0.321
3.22833	-3.25	-5.98	-5.33		3.22833	-0.42	-0.334
3.23	-3.26	-5.98	-5.32		3.23	-0.433	-0.309
3.23167	-3.27	-5.98	-5.32		3.23167	-0.435	-0.337
3.23333	-3.28	-5.98	-5.32		3.23333	-0.417	-0.312
3.235	-3.29	-5.98	-5.32		3.235	-0.444	-0.327
3.23667	-3.29	-5.97	-5.32		3.23667	-0.416	-0.33
3.23833	-3.3	-5.97	-5.31		3.23833	-0.437	-0.31
3.24	-3.31	-5.97	-5.31		3.24	-0.43	-0.337
3.24167	-3.32	-5.97	-5.31		3.24167	-0.421	-0.31
3.24333	-3.33	-5.97	-5.31		3.24333	-0.443	-0.333
3.245	-3.33	-5.97	-5.3		3.245	-0.415	-0.317
3.24667	-3.34	-5.96	-5.3		3.24667	-0.443	-0.317
3.24833	-3.35	-5.96	-5.3		3.24833	-0.421	-0.332
3.25	-3.36	-5.96	-5.3		3.25	-0.428	-0.306
3.25167	-3.36	-5.96	-5.29		3.25167	-0.44	-0.334
3.25333	-3.37	-5.96	-5.29		3.25333	-0.415	-0.313
3.255	-3.38	-5.96	-5.29		3.255	-0.444	-0.322
3.25667	-3.38	-5.96	-5.29		3.25667	-0.416	-0.327
3.25833	-3.39	-5.95	-5.29		3.25833	-0.437	-0.308
3.26	-3.4	-5.95	-5.28		3.26	-0.431	-0.334
3.26167	-3.41	-5.95	-5.28		3.26167	-0.417	-0.307
3.26333	-3.41	-5.95	-5.28		3.26333	-0.442	-0.327
3.265	-3.42	-5.95	-5.28		3.265	-0.414	-0.322
3.26667	-3.43	-5.95	-5.28		3.26667	-0.438	-0.311
3.26833	-3.43	-5.95	-5.27		3.26833	-0.425	-0.334
3.27	-3.44	-5.95	-5.27		3.27	-0.42	-0.306
3.27167	-3.45	-5.95	-5.27		3.27167	-0.44	-0.331
3.27333	-3.45	-5.95	-5.27		3.27333	-0.412	-0.314
3.275	-3.46	-5.95	-5.27		3.275	-0.44	-0.315
3.27667	-3.47	-5.95	-5.26		3.27667	-0.415	-0.331
3.27833	-3.47	-5.95	-5.26		3.27833	-0.429	-0.305
3.28	-3.48	-5.95	-5.26		3.28	-0.436	-0.334
3.28167	-3.49	-5.95	-5.26		3.28167	-0.415	-0.31
3.28333	-3.49	-5.95	-5.26		3.28333	-0.442	-0.323
3.285	-3.5	-5.95	-5.26		3.285	-0.412	-0.326
3.28667	-3.51	-5.95	-5.26		3.28667	-0.435	-0.307
3.28833	-3.51	-5.95	-5.25		3.28833	-0.425	-0.333
3.29	-3.52	-5.95	-5.25		3.29	-0.418	-0.306
3.29167	-3.52	-5.95	-5.25		3.29167	-0.437	-0.328
3.29333	-3.53	-5.95	-5.25		3.29333	-0.409	-0.319
3.295	-3.54	-5.95	-5.25		3.295	-0.438	-0.312
3.29667	-3.54	-5.95	-5.25		3.29667	-0.416	-0.331
3.29833	-3.55	-5.96	-5.24		3.29833	-0.423	-0.303
3.3	-3.56	-5.96	-5.24		3.3	-0.433	-0.331
3.30167	-3.56	-5.96	-5.24		3.30167	-0.409	-0.308
3.30333	-3.57	-5.96	-5.24		3.30333	-0.438	-0.318
3.305	-3.57	-5.96	-5.24		3.305	-0.413	-0.326
3.30667	-3.58	-5.97	-5.23		3.30667	-0.428	-0.305
3.30833	-3.59	-5.97	-5.23		3.30833	-0.426	-0.332
3.31	-3.59	-5.97	-5.23		3.31	-0.413	-0.305
3.31167	-3.6	-5.97	-5.23		3.31167	-0.437	-0.324
3.31333	-3.6	-5.97	-5.23		3.31333	-0.409	-0.318
3.315	-3.61	-5.98	-5.22		3.315	-0.435	-0.309
3.31667	-3.61	-5.98	-5.22		3.31667	-0.42	-0.331
3.31833	-3.62	-5.98	-5.22		3.31833	-0.419	-0.302
3.32	-3.63	-5.98	-5.22		3.32	-0.436	-0.329
3.32167	-3.63	-5.99	-5.21		3.32167	-0.409	-0.311
3.32333	-3.64	-5.99	-5.21		3.32333	-0.438	-0.315
3.325	-3.64	-5.99	-5.21		3.325	-0.412	-0.325
3.32667	-3.65	-5.99	-5.2		3.32667	-0.424	-0.303
[truncated: 3,260 more rows]

## Sheet: Fig 3G
analyte concentration	glucose concentration	4HT			ES
bottom x-axis	up x-axis	test 1	test 2	test 3	test 1	test 2	test 3
uM	uM	uA	uA	uA	uA	uA	uA
0	0	0	0	0	0	0	0
0.25	25	-2.223	-2.33	-2.48	-1.38	-2.9	-1.67
0.5	50	-4.113	-4.27	-4.34	-3.3	-5.4	-3.67
0.75	75	-5.423	-5.26	-5.63	-5.31	-7	-5.27
1	100	-6.653	-6.45	-8.19	-6.92	-8.3	-6.57
1.5	150	-8.273	-8.2	-8.47	-9.15	-10.7	-8.67
2	200	-9.083	-9.14	-9.48	-11.32	-12.1	-10.07
2.5	250	-9.953	-9.48	-10.45	-12.32	-13.2	-11.27
3.5	350	-11.153	-10.61	-12.44	-15.32	-14.64	-13.37

## Sheet: Fig 3H
	ES			4-HT
	test 1	test 2	test 3	test 1	test 2	test 3
current/uA	3.68	3.8	4.3	2.9	3.5	3.2

## Sheet: Fig 4A
	current/ uA
glucose (DMSO) /mM	GDH			GDH-5E+
0.1	0.08	0.07	0.08	0.33	0.36	0.37
0.2	0.13	0.11	0.12	0.58	0.61	0.62
0.3	0.12	0.13	0.15	0.74	0.79	0.79
0.4	0.14	0.15	0.18	0.89	0.95	0.94
0.5	0.15	0.17	N/A	0.99	1.04	1.05
0.6	0.17	0.18	N/A	1.08	1.14	1.13
0.7	0.18	0.19	N/A	1.14	1.2	1.2
0.8	0.19	0.2	N/A	1.2	1.25	1.23
0.9	0.19	0.2	0.21	1.27	1.3	1.28
1	0.19	0.21	0.22	1.29	1.33	1.34
1.1	0.2	0.21	0.23	1.31	1.35	1.36
1.2	0.2	0.22	0.24	1.32	1.37	1.37
N/A	The data point is missing due to a technical issue that occurred during the test

[truncated: 29 more sheets: Fig 4B, Fig 4C and D, Fig 4F, Fig 5B, Fig 5C, Fig 5E, Fig 5 F and G, Fig S2, Fig S4, Fig S6, Fig S8, Fig S9, Fig S10, Fig S11, Fig S13, Fig S14, Fig S15a, Fig S15b, Fig S15c, Fig S16a …]
